# Supplementary material for: Gendered perceptions of fairness in housework and shared expenses: Implications for relationship satisfaction and sex frequency
Source: PLoS One. 2019 Mar 20;14(3):e0214204. doi: 10.1371/journal.pone.0214204 (PMC6426245; doi:10.1371/journal.pone.0214204)
Supplement: S1 Dataset — (CSV) [file pone.0214204.s001.csv]

age	female	sexorient	workhours	incomerec	married	kids	sexfreq	rellength	relsatis	choresrec	expensesrec	educ
24	female	straight/heterosexual	40	15000	0	0	three to four times a week	1	very satisfied	Mostly Fair	Mostly Fair	HS or Less
28	female	straight/heterosexual	40	15000	1	0	once or twice a week	less than a year	6	Unfair to Me	Mostly Fair	College Degree
39	male	straight/heterosexual	40	65000	1	0	three to four times a week	1	very satisfied	Unfair to Me	Mostly Fair	Graduate Degree
47	male	straight/heterosexual	40	65000	0	1	once or twice a week	1	neutral	Unfair to Partner	Unfair to Me	Some College or A.A.
27	female	straight/heterosexual	40	15000	0	1	five or more times a week	less than a year	very satisfied	Unfair to Me	Mostly Fair	Some College or A.A.
42	male	straight/heterosexual	50	85000	1	1	once or twice a week	1	very satisfied	Mostly Fair	Mostly Fair	College Degree
30	male	straight/heterosexual	40	175000	1	0	once or twice a week	less than a year	5	Unfair to Me	Mostly Fair	College Degree
23	female	straight/heterosexual	40	15000	0	1	five or more times a week	1	very satisfied	Mostly Fair	Mostly Fair	HS or Less
32	female	straight/heterosexual	60	85000	0	0	five or more times a week	1	very satisfied	Mostly Fair	Mostly Fair	Graduate Degree
50	male	straight/heterosexual	50	137500	1	1	once or twice a week	less than a year	2	Unfair to Me	Unfair to Me	Graduate Degree
32	female	straight/heterosexual	40	55000	0	0	three to four times a week	less than a year	very satisfied	Unfair to Partner	Mostly Fair	Graduate Degree
30	female	straight/heterosexual	40	7500	0	1	three to four times a week	less than a year	very satisfied	Mostly Fair	Unfair to Partner	Some College or A.A.
26	female	straight/heterosexual	40	15000	0	0	once or twice a week	less than a year	very satisfied	Mostly Fair	Mostly Fair	College Degree
50	male	straight/heterosexual	40	75000	1	1	two or three times a month	less than a year	6	Mostly Fair	Unfair to Me	College Degree
28	female	straight/heterosexual	40	95000	0	0	once or twice a week	less than a year	very satisfied	Mostly Fair	Mostly Fair	College Degree
32	female	straight/heterosexual	0	45000	0	0	once or twice a week	1	6	Mostly Fair	Unfair to Partner	Graduate Degree
28	female	straight/heterosexual	40	55000	1	0	once or twice a week	less than a year	6	Unfair to Me	Mostly Fair	College Degree
30	female	straight/heterosexual	20	25000	1	1	three to four times a week	1	very satisfied	Unfair to Partner	Unfair to Partner	Some College or A.A.
46	female	straight/heterosexual	40	55000	1	1	once or twice a week	1	2	Unfair to Partner	Unfair to Me	College Degree
42	female	straight/heterosexual	0	7500	1	1	once or twice a week	1	very satisfied	Mostly Fair	Mostly Fair	Some College or A.A.
28	female	straight/heterosexual	0	2500	1	0	five or more times a week	1	6	Mostly Fair	Unfair to Partner	Some College or A.A.
30	male	straight/heterosexual	40	45000	0	0	once or twice a week	1	neutral	Mostly Fair	Unfair to Partner	College Degree
21	male	straight/heterosexual	40	55000	1	0	three to four times a week	less than a year	6	Mostly Fair	Mostly Fair	Some College or A.A.
28	female	straight/heterosexual	40	35000	1	0	three to four times a week	1	very satisfied	Mostly Fair	Mostly Fair	Some College or A.A.
20	female	straight/heterosexual	90	25000	1	0	once or twice a week	1	very satisfied	Mostly Fair	Mostly Fair	HS or Less
27	female	straight/heterosexual	40	35000	1	0	once every few months	less than a year	6	Mostly Fair	Mostly Fair	College Degree
34	female	straight/heterosexual	40	35000	0	1	three to four times a week	1	very satisfied	Mostly Fair	Mostly Fair	HS or Less
25	female	straight/heterosexual	40	55000	1	0	once or twice a week	1	very satisfied	Mostly Fair	Mostly Fair	College Degree
41	female	straight/heterosexual	0	2500	1	1	more than once a day	less than a year	very satisfied	Unfair to Me	Unfair to Partner	College Degree
33	female	straight/heterosexual	90	175000	0	0	three to four times a week	1	6	Mostly Fair	Mostly Fair	College Degree
31	female	straight/heterosexual	0	2500	0	0	three to four times a week	less than a year	very satisfied	Mostly Fair	Unfair to Partner	HS or Less
23	female	straight/heterosexual	40	15000	1	0	two or three times a month	1	6	Mostly Fair	Unfair to Me	HS or Less
53	male	straight/heterosexual	40	25000	0	1	five or more times a week	less than a year	very satisfied	Unfair to Partner	Unfair to Me	Some College or A.A.
39	male	straight/heterosexual	60		1	0	three to four times a week	1	very satisfied	Mostly Fair	Mostly Fair	Graduate Degree
48	male	straight/heterosexual	40	85000	1	0	once or twice a week	less than a year	neutral	Mostly Fair	Mostly Fair	College Degree
26	female	straight/heterosexual	40	35000	1	0	three to four times a week	1	6	Mostly Fair	Unfair to Partner	Some College or A.A.
41	female	straight/heterosexual	40	35000	1	1	five or more times a week	1	very satisfied	Mostly Fair	Mostly Fair	Graduate Degree
38	female	straight/heterosexual	40	65000	0	1	not at all or never had sex	1	neutral	Mostly Fair	Unfair to Me	Some College or A.A.
34	male	straight/heterosexual	50	55000	0	0	once or twice a week	1	very satisfied	Mostly Fair	Mostly Fair	College Degree
29	female	straight/heterosexual	40	35000	1	0	three to four times a week	less than a year	very satisfied	Mostly Fair	Unfair to Partner	College Degree
53	female	straight/heterosexual	40	35000	1	0	once a month	1	very dissatisfied	Unfair to Me	Unfair to Me	Some College or A.A.
32	female	straight/heterosexual	40	75000	1	0	once or twice a week	less than a year	very satisfied	Unfair to Me	Mostly Fair	Graduate Degree
29	female	straight/heterosexual	40	95000	0	0	once or twice a week	less than a year	6	Mostly Fair	Mostly Fair	Graduate Degree
43	male	straight/heterosexual	50	137500	0	1	three to four times a week	1	6	Mostly Fair	Unfair to Partner	College Degree
37	male	straight/heterosexual	50	75000	1	1	five or more times a week	1	very satisfied	Unfair to Partner	Mostly Fair	College Degree
45	female	straight/heterosexual	30	55000	1	1	three to four times a week	less than a year	very satisfied	Unfair to Partner	Mostly Fair	College Degree
21	female	straight/heterosexual	40	45000	0	0	three to four times a week	less than a year	6	Unfair to Partner	Mostly Fair	HS or Less
31	female	straight/heterosexual	40	25000	1	1	three to four times a week	less than a year	very satisfied	Mostly Fair	Unfair to Partner	Some College or A.A.
60	male	straight/heterosexual	0	55000	1	0	once or twice a week	less than a year	6	Mostly Fair	Mostly Fair	Graduate Degree
32	female	straight/heterosexual	40	25000	1	1	three to four times a week	1	very satisfied	Mostly Fair	Mostly Fair	Some College or A.A.
65	male	straight/heterosexual	50	175000	1	1	once or twice a week	less than a year	6	Mostly Fair	Mostly Fair	College Degree
45	male	straight/heterosexual	40	55000	0	0	once or twice a week	1	very satisfied	Mostly Fair	Mostly Fair	College Degree
40	female	straight/heterosexual	40	55000	1	0	once or twice a week	1	6	Mostly Fair	Unfair to Partner	Some College or A.A.
27	female	straight/heterosexual	40	45000	0	1	five or more times a week	1	very satisfied	Mostly Fair	Mostly Fair	Some College or A.A.
22	female	straight/heterosexual	40	25000	0	0	once or twice a week	1	2	Mostly Fair	Mostly Fair	Some College or A.A.
37	female	straight/heterosexual	40	85000	1	0	once or twice a week	less than a year	very satisfied	Mostly Fair	Mostly Fair	Graduate Degree
32	male	straight/heterosexual	50	55000	1	0	three to four times a week	less than a year	very satisfied	Mostly Fair	Mostly Fair	College Degree
28	female	straight/heterosexual	40	35000	0	0	three to four times a week	less than a year	6	Unfair to Me	Unfair to Me	Graduate Degree
27	female	straight/heterosexual	40	35000	1	0	once or twice a week	less than a year	very satisfied	Mostly Fair	Unfair to Me	College Degree
40	female	straight/heterosexual	40	35000	1	1	three to four times a week	less than a year	6	Unfair to Partner	Mostly Fair	College Degree
35	female	straight/heterosexual	50	55000	0	1	three to four times a week	1	very satisfied	Mostly Fair	Mostly Fair	Some College or A.A.
44	male	straight/heterosexual	40	55000	1	1	three to four times a week	1	5	Mostly Fair	Mostly Fair	Some College or A.A.
55	male	straight/heterosexual	60	400000	1	0	three to four times a week	1	very satisfied	Mostly Fair	Mostly Fair	Graduate Degree
20	female	straight/heterosexual	40	25000	1	0	once or twice a week	1	6	Mostly Fair	Unfair to Me	HS or Less
36	male	straight/heterosexual	40	112500	1	0	once or twice a week	1	5	Unfair to Partner	Mostly Fair	College Degree
47	female	straight/heterosexual	40	25000	0	1	once or twice a week	1	neutral	Mostly Fair	Unfair to Me	Some College or A.A.
49	female	straight/heterosexual	50	55000	1	1	two or three times a month	1	very dissatisfied	Unfair to Me	Unfair to Me	Some College or A.A.
26	female	straight/heterosexual	40	25000	1	1	three to four times a week	1	6	Unfair to Me	Mostly Fair	Some College or A.A.
54	male	straight/heterosexual	50	112500	1	0	five or more times a week	less than a year	5	Unfair to Partner	Mostly Fair	College Degree
30	female	straight/heterosexual	50	35000	0	1	five or more times a week	less than a year	very satisfied	Unfair to Me	Unfair to Me	Some College or A.A.
33	male	straight/heterosexual	40	95000	0	0	two or three times a month	1	very satisfied	Mostly Fair	Unfair to Me	College Degree
27	female	straight/heterosexual	40	35000	0	0	three to four times a week	1	very satisfied	Unfair to Me	Mostly Fair	Graduate Degree
27	female	straight/heterosexual	40	35000	0	0	once or twice a week	less than a year	very satisfied	Unfair to Me	Mostly Fair	College Degree
22	female	straight/heterosexual	50	15000	0	1	five or more times a week	less than a year	6	Unfair to Partner	Unfair to Me	HS or Less
52	male	straight/heterosexual	40	45000	0	1	three to four times a week	less than a year	5	Unfair to Partner	Mostly Fair	Some College or A.A.
27	female	straight/heterosexual	50	55000	1	1	more than once a day	1	6	Unfair to Me	Unfair to Me	College Degree
23	male	straight/heterosexual	40	25000	1	0	once every few months	less than a year	5	Unfair to Me	Unfair to Me	Some College or A.A.
47	male	straight/heterosexual	40	65000	1	1	once or twice a week	1	very satisfied	Unfair to Partner	Mostly Fair	College Degree
33	male	straight/heterosexual	60	45000	0	1	two or three times a month	less than a year	neutral	Unfair to Partner	Mostly Fair	HS or Less
32	female	straight/heterosexual	40	45000	0	0	two or three times a month	1	6	Unfair to Partner	Mostly Fair	College Degree
53	female	straight/heterosexual	40	45000	1	0	five or more times a week	less than a year	very satisfied	Mostly Fair	Mostly Fair	Some College or A.A.
29	male	straight/heterosexual	40	55000	0	0	more than once a day	less than a year	very satisfied	Unfair to Me	Mostly Fair	Graduate Degree
28	female	straight/heterosexual	40	55000	1	0	once or twice a week	1	5	Unfair to Me	Mostly Fair	College Degree
29	male	straight/heterosexual	80	45000	1	0	once or twice a week	1	5	Unfair to Partner	Mostly Fair	College Degree
28	male	straight/heterosexual	50	25000	1	0	once or twice a week	less than a year	6	Unfair to Me	Mostly Fair	Graduate Degree
29	female	straight/heterosexual	40	25000	0	0	once or twice a week	1	5	Unfair to Me	Mostly Fair	College Degree
25	female	straight/heterosexual	40	55000	1	1	three to four times a week	1	very satisfied	Unfair to Me	Mostly Fair	College Degree
35	female	straight/heterosexual	40	45000	1	0	three to four times a week	1	very satisfied	Mostly Fair	Mostly Fair	Some College or A.A.
40	male	straight/heterosexual	60	250000	0	1	once or twice a week	less than a year	very satisfied	Mostly Fair	Unfair to Me	Some College or A.A.
31	male	straight/heterosexual	50	95000	1	0	three to four times a week	less than a year	6	Mostly Fair	Mostly Fair	Graduate Degree
40	female	straight/heterosexual	40	85000	1	1	more than once a day	less than a year	neutral	Mostly Fair	Unfair to Partner	Graduate Degree
31	female	straight/heterosexual	40	45000	0	0	five or more times a week	less than a year	6	Unfair to Me	Unfair to Partner	Graduate Degree
55	male	straight/heterosexual	30	1500000	0	0	more than once a day	1	very satisfied	Mostly Fair	Unfair to Me	Some College or A.A.
36	female	straight/heterosexual	40	55000	0	1	five or more times a week	less than a year	neutral	Unfair to Partner	Unfair to Me	College Degree
65	female	straight/heterosexual	40	25000	1	0	three to four times a week	1	very satisfied	Mostly Fair	Unfair to Partner	College Degree
32	female	straight/heterosexual	50	45000	0	0	once or twice a week	1	very satisfied	Unfair to Me	Unfair to Me	Some College or A.A.
31	female	straight/heterosexual	40	45000	1	0	three to four times a week	less than a year	6	Mostly Fair	Unfair to Me	College Degree
27	female	straight/heterosexual	40	35000	0	0	once or twice a week	less than a year	very satisfied	Unfair to Me	Unfair to Partner	College Degree
48	female	straight/heterosexual	40	45000	1	0	once or twice a week	1	6	Mostly Fair	Mostly Fair	Some College or A.A.
28	female	straight/heterosexual	40	65000	1	1	more than once a day	1	very satisfied	Mostly Fair	Mostly Fair	HS or Less
23	female	straight/heterosexual	40	15000	0	0	once or twice a week	1	5	Unfair to Me	Mostly Fair	College Degree
24	female	straight/heterosexual	40	25000	0	0	two or three times a month	1	5	Unfair to Me	Mostly Fair	College Degree
59	male	straight/heterosexual	40	112500	0	0	once or twice a week	less than a year	neutral	Unfair to Me	Unfair to Me	College Degree
31	female	straight/heterosexual	40	55000	1	1	five or more times a week	1	very dissatisfied	Unfair to Me	Unfair to Me	Some College or A.A.
46	male	straight/heterosexual	50	1500000	1	1	more than once a day	less than a year	3	Unfair to Me	Unfair to Me	Graduate Degree
102	male	straight/heterosexual	50	55000	1	1	five or more times a week	less than a year	6	Unfair to Me	Unfair to Me	Some College or A.A.
32	male	straight/heterosexual	40	85000	1	0	once a month	less than a year	6	Mostly Fair	Mostly Fair	College Degree
42	male	straight/heterosexual	40	55000	0	1	three to four times a week	less than a year	6	Unfair to Me	Unfair to Me	Some College or A.A.
30	female	straight/heterosexual	50	75000	1	0	once or twice a week	1	5	Unfair to Partner	Unfair to Me	College Degree
29	female	straight/heterosexual	40	55000	1	0	two or three times a month	1	3	Mostly Fair	Mostly Fair	Some College or A.A.
39	female	straight/heterosexual	40	25000	0	1	once or twice a week	less than a year	2	Mostly Fair	Unfair to Partner	HS or Less
37	male	straight/heterosexual	40	65000	1	1	once or twice a week	less than a year	neutral	Mostly Fair	Mostly Fair	Some College or A.A.
37	male	straight/heterosexual	50	137500	0	0	once or twice a week	less than a year	6	Mostly Fair	Mostly Fair	Graduate Degree
24	male	straight/heterosexual	50	65000	0	0	three to four times a week	1	6	Unfair to Me	Unfair to Me	Some College or A.A.
43	female	straight/heterosexual	40	65000	0	0	five or more times a week	less than a year	5	Mostly Fair	Unfair to Me	Some College or A.A.
58	female	straight/heterosexual	50	65000	0	1	five or more times a week	1	very satisfied	Mostly Fair	Mostly Fair	College Degree
43	male	straight/heterosexual	50	95000	1	0	three to four times a week	less than a year	very satisfied	Mostly Fair	Mostly Fair	Graduate Degree
32	male	straight/heterosexual	40	112500	0	1	three to four times a week	less than a year	6	Mostly Fair	Unfair to Me	College Degree
48	female	straight/heterosexual	40	45000	1	1	more than once a day	1	very satisfied	Unfair to Me	Mostly Fair	Some College or A.A.
25	female	straight/heterosexual	40	35000	0	0	once or twice a week	1	3	Unfair to Me	Unfair to Partner	College Degree
51	female	straight/heterosexual	20	25000	1	1	once or twice a week	1	6	Mostly Fair	Mostly Fair	Some College or A.A.
47	female	straight/heterosexual	50	35000	0	0	five or more times a week	less than a year	very satisfied	Unfair to Me	Unfair to Partner	HS or Less
26	male	straight/heterosexual	50	85000	0	0	five or more times a week	1	neutral	Unfair to Partner	Mostly Fair	College Degree
52	male	straight/heterosexual	40	55000	1	0	two or three times a month	less than a year	6	Mostly Fair	Mostly Fair	Some College or A.A.
46	female	straight/heterosexual	40	55000	1	0	two or three times a month	less than a year	very satisfied	Mostly Fair	Mostly Fair	Some College or A.A.
24	female	straight/heterosexual	40	35000	0	1	five or more times a week	less than a year	6	Mostly Fair	Mostly Fair	HS or Less
38	female	straight/heterosexual	50	25000	1	1	five or more times a week	1	very satisfied	Mostly Fair	Mostly Fair	Graduate Degree
24	male	straight/heterosexual	20	15000	1	0	once or twice a week	1	6	Mostly Fair	Mostly Fair	College Degree
39	female	straight/heterosexual	50	75000	0	1	three to four times a week	1	very satisfied	Mostly Fair	Mostly Fair	Some College or A.A.
48	male	straight/heterosexual	50	137500	1	1	once or twice a week	1	2	Mostly Fair	Mostly Fair	College Degree
30	male	straight/heterosexual	50	55000	1	0	once or twice a week	less than a year	very satisfied	Unfair to Me	Mostly Fair	College Degree
42	female	straight/heterosexual	60	25000	1	0	five or more times a week	1	very satisfied	Mostly Fair	Mostly Fair	College Degree
32	female	straight/heterosexual	20	35000	1	0	once or twice a week	1	very satisfied	Mostly Fair	Mostly Fair	College Degree
28	female	straight/heterosexual	50	45000	1	1	three to four times a week	1	very satisfied	Mostly Fair	Mostly Fair	Some College or A.A.
31	male	straight/heterosexual	40	85000	0	0	three to four times a week	1	6	Mostly Fair	Mostly Fair	Some College or A.A.
30	female	straight/heterosexual	40	35000	0	1	three to four times a week	less than a year	very satisfied	Mostly Fair	Mostly Fair	Some College or A.A.
30	male	straight/heterosexual	40	45000	0	0	five or more times a week	1	very satisfied	Mostly Fair	Mostly Fair	College Degree
51	female	straight/heterosexual	40	55000	1	0	three to four times a week	1	very satisfied	Mostly Fair	Mostly Fair	College Degree
28	male	straight/heterosexual	40	65000	1	0	once or twice a week	less than a year	6	Unfair to Me	Mostly Fair	College Degree
47	male	straight/heterosexual	40	35000	1	1	once or twice a week	1	5	Mostly Fair	Mostly Fair	Some College or A.A.
25	female	straight/heterosexual	0	2500	1	0	once or twice a week	1	very satisfied	Mostly Fair	Mostly Fair	Graduate Degree
60	male	straight/heterosexual	60	75000	1	0	two or three times a month	1	very satisfied	Mostly Fair	Mostly Fair	Graduate Degree
24	female	straight/heterosexual	40	35000	0	0	five or more times a week	less than a year	very satisfied	Unfair to Me	Mostly Fair	Some College or A.A.
37	female	straight/heterosexual	60	35000	0	0	five or more times a week	1	5	Unfair to Me	Mostly Fair	Some College or A.A.
27	male	straight/heterosexual	40	75000	1	0	five or more times a week	less than a year	very satisfied	Mostly Fair	Mostly Fair	College Degree
23	female	straight/heterosexual	40	15000	0	0	three to four times a week	1	very satisfied	Mostly Fair	Mostly Fair	Some College or A.A.
24	male	straight/heterosexual	40	15000	1	0	once or twice a week	less than a year	6	Unfair to Me	Unfair to Partner	College Degree
25	female	straight/heterosexual	40	15000	0	0	once or twice a week	1	6	Unfair to Me	Mostly Fair	Some College or A.A.
25	male	straight/heterosexual	40	45000	0	0	five or more times a week	less than a year	6	Mostly Fair	Unfair to Me	College Degree
33	male	straight/heterosexual	20	15000	1	1	three to four times a week	1	very satisfied	Mostly Fair	Mostly Fair	Graduate Degree
31	male	straight/heterosexual	50	85000	1	1	once or twice a week	1	6	Unfair to Partner	Mostly Fair	Graduate Degree
40	female	straight/heterosexual	50	55000	0	1	five or more times a week	less than a year	6	Unfair to Me	Unfair to Me	Some College or A.A.
23	male	straight/heterosexual	0	25000	1	0	once a month	less than a year	6	Mostly Fair	Mostly Fair	College Degree
25	female	straight/heterosexual	70	65000	0	0	five or more times a week	less than a year	5	Mostly Fair	Unfair to Me	College Degree
39	male	straight/heterosexual	30	750000	1	1	more than once a day	less than a year	very satisfied	Mostly Fair	Mostly Fair	College Degree
39	male	straight/heterosexual	40	35000	0	0	five or more times a week	less than a year	6	Unfair to Partner	Mostly Fair	College Degree
36	female	straight/heterosexual	50	75000	0	1	once a month	1	neutral	Mostly Fair	Unfair to Me	Some College or A.A.
24	male	straight/heterosexual	40	25000	0	0	more than once a day	less than a year	very satisfied	Unfair to Partner	Mostly Fair	HS or Less
28	female	straight/heterosexual	30	35000	0	1	once or twice a week	1	3	Mostly Fair	Unfair to Me	College Degree
24	female	straight/heterosexual	50	45000	0	0	once or twice a week	1	very satisfied	Unfair to Partner	Mostly Fair	Graduate Degree
39	male	straight/heterosexual	60	95000	1	0	three to four times a week	1	very satisfied	Mostly Fair	Mostly Fair	Graduate Degree
31	male	straight/heterosexual	40	55000	0	0	three to four times a week	less than a year	very satisfied	Unfair to Me	Mostly Fair	College Degree
29	female	straight/heterosexual	40	45000	0	1	three to four times a week	less than a year	3	Mostly Fair	Mostly Fair	Some College or A.A.
63	male	straight/heterosexual	50	65000	1	0	two or three times a month	1	very satisfied	Mostly Fair	Mostly Fair	Graduate Degree
27	female	straight/heterosexual	40	15000	0	1	three to four times a week	less than a year	very satisfied	Unfair to Partner	Mostly Fair	HS or Less
36	female	straight/heterosexual	50	45000	0	0	once or twice a week	1	very satisfied	Mostly Fair	Mostly Fair	HS or Less
29	male	straight/heterosexual	40	75000	0	0	three to four times a week	less than a year	very satisfied	Mostly Fair	Mostly Fair	College Degree
37	male	straight/heterosexual	50	112500	0	0	five or more times a week	1	6	Unfair to Me	Mostly Fair	Some College or A.A.
37	male	straight/heterosexual	50	55000	1	1	three to four times a week	less than a year	very satisfied	Unfair to Partner	Mostly Fair	Some College or A.A.
28	female	straight/heterosexual	20	7500	0	1	five or more times a week	1	very satisfied	Mostly Fair	Mostly Fair	Some College or A.A.
27	female	straight/heterosexual	0	15000	1	1	more than once a day	1	very satisfied	Unfair to Me	Unfair to Partner	Some College or A.A.
28	female	straight/heterosexual	40	25000	0	1	once or twice a week	less than a year	very satisfied	Mostly Fair	Unfair to Partner	Some College or A.A.
29	male	straight/heterosexual	40	55000	1	1	two or three times a month	1	6	Unfair to Partner	Mostly Fair	College Degree
42	female	straight/heterosexual	40	85000	0	0	once or twice a week	1	5	Mostly Fair	Mostly Fair	College Degree
27	male	straight/heterosexual	60	137500	1	0	two or three times a month	1	neutral	Mostly Fair	Mostly Fair	Graduate Degree
26	male	straight/heterosexual	0	25000	0	0	five or more times a week	less than a year	very satisfied	Mostly Fair	Mostly Fair	Graduate Degree
25	female	straight/heterosexual	0	2500	0	1	five or more times a week	less than a year	very satisfied	Mostly Fair	Unfair to Partner	College Degree
44	male	straight/heterosexual	80	400000	1	0	once or twice a week	1	very satisfied	Unfair to Partner	Mostly Fair	Graduate Degree
27	female	straight/heterosexual	40	25000	0	0	once every few months	less than a year	very dissatisfied	Mostly Fair	Mostly Fair	Some College or A.A.
29	male	straight/heterosexual	40	35000	1	0	five or more times a week	less than a year	very satisfied	Unfair to Partner	Mostly Fair	College Degree
43	male	straight/heterosexual	50	85000	1	1	three to four times a week	less than a year	very satisfied	Mostly Fair	Mostly Fair	Some College or A.A.
29	female	straight/heterosexual	0	55000	1	0	once or twice a week	less than a year	6	Unfair to Me	Mostly Fair	Graduate Degree
44	male	straight/heterosexual	50	15000	1	1	five or more times a week	less than a year	very satisfied	Mostly Fair	Mostly Fair	Some College or A.A.
30	male	straight/heterosexual	40	2500	1	0	five or more times a week	less than a year	3	Mostly Fair	Mostly Fair	Graduate Degree
22	female	straight/heterosexual	30	7500	1	0	once a month	1	very satisfied	Mostly Fair	Mostly Fair	Some College or A.A.
27	female	straight/heterosexual	90	35000	0	0	three to four times a week	less than a year	3	Unfair to Me	Unfair to Me	College Degree
38	male	straight/heterosexual	50	35000	1	1	once or twice a week	1	neutral	Mostly Fair	Mostly Fair	Some College or A.A.
43	female	straight/heterosexual	40	35000	1	1	three to four times a week	less than a year	very satisfied	Mostly Fair	Unfair to Partner	College Degree
38	male	straight/heterosexual	50	55000	0	1	five or more times a week	less than a year	very satisfied	Mostly Fair	Mostly Fair	College Degree
37	female	straight/heterosexual	0	7500	1	1	three to four times a week	less than a year	5	Mostly Fair	Unfair to Me	College Degree
39	male	straight/heterosexual	50	45000	0	1	once or twice a week	less than a year	neutral	Unfair to Partner	Mostly Fair	Some College or A.A.
39	male	straight/heterosexual	60	112500	1	1	three to four times a week	less than a year	very satisfied	Mostly Fair	Mostly Fair	Graduate Degree
44	female	straight/heterosexual	40	35000	0	1	three to four times a week	less than a year	very satisfied	Mostly Fair	Mostly Fair	HS or Less
29	female	straight/heterosexual	40	25000	0	0	three to four times a week	1	very satisfied	Mostly Fair	Unfair to Partner	Graduate Degree
41	male	straight/heterosexual	50	35000	1	1	five or more times a week	less than a year	very satisfied	Mostly Fair	Mostly Fair	HS or Less
20	female	straight/heterosexual	0	7500	0	0	not at all or never had sex	1	very satisfied	Unfair to Partner	Mostly Fair	Some College or A.A.
64	male	straight/heterosexual	40	250000	1	1	not at all or never had sex	less than a year	very dissatisfied	Mostly Fair	Unfair to Me	Graduate Degree
57	male	straight/heterosexual	60	65000	1	1	five or more times a week	less than a year	very satisfied	Mostly Fair	Mostly Fair	Some College or A.A.
30	male	straight/heterosexual	40	75000	0	0	five or more times a week	1	very satisfied	Mostly Fair	Mostly Fair	College Degree
30	male	straight/heterosexual	40	25000	0	1	five or more times a week	1	very satisfied	Unfair to Me	Mostly Fair	HS or Less
24	female	straight/heterosexual	20	7500	0	0	three to four times a week	less than a year	6	Unfair to Me	Mostly Fair	Graduate Degree
25	female	straight/heterosexual	40	45000	0	1	three to four times a week	less than a year	6	Unfair to Me	Unfair to Me	Some College or A.A.
32	female	straight/heterosexual	40	137500	1	0	three to four times a week	less than a year	very satisfied	Mostly Fair	Mostly Fair	Graduate Degree
23	female	straight/heterosexual	40	25000	0	1	five or more times a week	less than a year	neutral	Unfair to Me	Mostly Fair	HS or Less
38	female	straight/heterosexual	50	45000	1	1	three to four times a week	1	5	Unfair to Me	Unfair to Me	Some College or A.A.
27	male	straight/heterosexual	40	25000	1	0	two or three times a month	1	6	Unfair to Me	Mostly Fair	Some College or A.A.
25	male	straight/heterosexual	60	45000	0	0	three to four times a week	1	6	Mostly Fair	Mostly Fair	College Degree
47	female	straight/heterosexual	40	35000	0	1	once or twice a week	1	6	Mostly Fair	Mostly Fair	College Degree
24	female	straight/heterosexual	0	2500	1	1	five or more times a week	less than a year	5	Mostly Fair	Mostly Fair	Some College or A.A.
44	male	straight/heterosexual	60	65000	0	1	three to four times a week	less than a year	neutral	Unfair to Partner	Mostly Fair	Some College or A.A.
35	female	straight/heterosexual	30	35000	1	1	five or more times a week	less than a year	very satisfied	Mostly Fair	Unfair to Partner	Some College or A.A.
36	female	straight/heterosexual	40	25000	0	1	five or more times a week	less than a year	very satisfied	Unfair to Me	Mostly Fair	Some College or A.A.
33	male	straight/heterosexual	40	65000	1	0	two or three times a month	less than a year	neutral	Unfair to Me	Mostly Fair	College Degree
38	male	straight/heterosexual	30	35000	1	0	two or three times a month	less than a year	5	Unfair to Partner	Mostly Fair	College Degree
52	male	straight/heterosexual	50	112500	0	1	once or twice a week	1	neutral	Mostly Fair	Unfair to Me	College Degree
25	female	straight/heterosexual	40	35000	0	0	once or twice a week	1	5	Unfair to Partner	Mostly Fair	College Degree
28	female	straight/heterosexual	20	15000	0	1	five or more times a week	less than a year	very satisfied	Mostly Fair	Mostly Fair	Some College or A.A.
29	male	straight/heterosexual	50	75000	1	0	once or twice a week	1	very satisfied	Unfair to Partner	Mostly Fair	College Degree
26	male	straight/heterosexual	20	65000	1	0	three to four times a week	less than a year	6	Mostly Fair	Mostly Fair	HS or Less
24	male	straight/heterosexual	40	45000	1	0	three to four times a week	less than a year	6	Unfair to Me	Mostly Fair	Some College or A.A.
32	male	straight/heterosexual	50	45000	0	0	three to four times a week	less than a year	3	Unfair to Me	Unfair to Me	Some College or A.A.
37	female	straight/heterosexual	50	45000	0	1	three to four times a week	1	5	Mostly Fair	Mostly Fair	Some College or A.A.
39	male	straight/heterosexual	40	45000	1	1	three to four times a week	1	6	Unfair to Me	Unfair to Me	Some College or A.A.
33	female	straight/heterosexual	40	45000	0	0	two or three times a month	1	5	Unfair to Me	Unfair to Me	College Degree
27	male	straight/heterosexual	40	65000	1	0	once or twice a week	1	6	Unfair to Partner	Unfair to Me	Graduate Degree
29	female	straight/heterosexual	40		0	0	three to four times a week	1	very satisfied	Unfair to Me	Mostly Fair	Graduate Degree
46	male	straight/heterosexual	50	112500	0	1	once or twice a week	less than a year	very satisfied	Mostly Fair	Mostly Fair	Some College or A.A.
43	male	straight/heterosexual	40	35000	1	1	three to four times a week	less than a year	neutral	Mostly Fair	Mostly Fair	Some College or A.A.
33	female	straight/heterosexual	40	35000	1	1	five or more times a week	1	very satisfied	Mostly Fair	Mostly Fair	Some College or A.A.
27	female	straight/heterosexual	50	45000	0	0	three to four times a week	less than a year	very satisfied	Unfair to Me	Mostly Fair	Graduate Degree
45	male	straight/heterosexual	40	112500	1	1	five or more times a week	1	6	Mostly Fair	Mostly Fair	College Degree
34	female	straight/heterosexual	40	55000	0	1	five or more times a week	less than a year	6	Mostly Fair	Mostly Fair	Some College or A.A.
35	female	straight/heterosexual	50	55000	1	1	two or three times a month	1	very dissatisfied	Unfair to Me	Unfair to Me	Some College or A.A.
53	female	straight/heterosexual	40	75000	1	0	two or three times a month	1	6	Unfair to Me	Mostly Fair	Graduate Degree
31	female	straight/heterosexual	50	35000	0	0	once or twice a week	less than a year	6	Unfair to Me	Unfair to Me	Graduate Degree
27	female	straight/heterosexual	50	45000	1	0	once or twice a week	1	neutral	Unfair to Me	Mostly Fair	Some College or A.A.
46	male	straight/heterosexual	50	65000	0	0	once or twice a week	1	very satisfied	Mostly Fair	Mostly Fair	Graduate Degree
29	male	straight/heterosexual	40	65000	1	0	three to four times a week	less than a year	5	Unfair to Partner	Unfair to Me	College Degree
25	female	straight/heterosexual	40	45000	1	0	five or more times a week	1	very satisfied	Mostly Fair	Mostly Fair	College Degree
32	female	straight/heterosexual	40	25000	1	0	three to four times a week	1	6	Mostly Fair	Mostly Fair	Some College or A.A.
22	female	straight/heterosexual	40	35000	0	0	five or more times a week	less than a year	very satisfied	Unfair to Me	Mostly Fair	Some College or A.A.
36	female	straight/heterosexual	40	25000	1	0	five or more times a week	less than a year	very satisfied	Mostly Fair	Unfair to Partner	Some College or A.A.
20	female	straight/heterosexual	40	15000	0	0	once or twice a week	1	very satisfied	Unfair to Me	Mostly Fair	Some College or A.A.
31	female	straight/heterosexual	50	75000	0	0	five or more times a week	1	very satisfied	Unfair to Me	Mostly Fair	Graduate Degree
36	male	straight/heterosexual	40		1	1	once or twice a week	less than a year	6	Mostly Fair	Mostly Fair	Graduate Degree
29	female	straight/heterosexual	40	35000	0	1	once or twice a week	1	2	Unfair to Me	Unfair to Me	Some College or A.A.
27	male	straight/heterosexual	50	15000	0	0	once or twice a week	1	very dissatisfied	Unfair to Me	Unfair to Me	College Degree
45	female	straight/heterosexual	40	75000	0	0	three to four times a week	1	very satisfied	Mostly Fair	Mostly Fair	Some College or A.A.
34	female	straight/heterosexual	40	25000	1	1	once or twice a week	less than a year	3	Mostly Fair	Mostly Fair	Some College or A.A.
27	male	straight/heterosexual	40		1	0	two or three times a month	1	very satisfied	Unfair to Partner	Mostly Fair	Some College or A.A.
44	female	straight/heterosexual	40	45000	1	1	once or twice a week	1	6	Unfair to Me	Mostly Fair	Some College or A.A.
50	female	straight/heterosexual	40	45000	0	1	five or more times a week	less than a year	very dissatisfied	Mostly Fair	Unfair to Me	College Degree
29	female	straight/heterosexual	40	35000	0	0	five or more times a week	less than a year	very satisfied	Mostly Fair	Mostly Fair	College Degree
23	female	straight/heterosexual	0	15000	0	0	not at all or never had sex	1	very satisfied	Unfair to Me	Mostly Fair	College Degree
26	female	straight/heterosexual	40	45000	1	0	three to four times a week	1	very satisfied	Mostly Fair	Mostly Fair	Graduate Degree
32	female	straight/heterosexual	40	85000	0	0	once or twice a week	1	neutral	Unfair to Me	Mostly Fair	College Degree
20	female	straight/heterosexual	40	25000	0	0	three to four times a week	1	5	Unfair to Partner	Unfair to Me	Some College or A.A.
29	male	straight/heterosexual	70	45000	1	1	once or twice a week	less than a year	6	Mostly Fair	Unfair to Partner	College Degree
30	male	straight/heterosexual	40	65000	1	0	three to four times a week	less than a year	6	Mostly Fair	Mostly Fair	College Degree
27	female	straight/heterosexual	50	55000	1	0	two or three times a month	less than a year	very satisfied	Mostly Fair	Mostly Fair	College Degree
37	female	straight/heterosexual	50	35000	0	0	once every few months	1	5	Unfair to Me	Unfair to Me	College Degree
25	female	straight/heterosexual	40	25000	1	0	five or more times a week	1	6	Unfair to Me	Mostly Fair	HS or Less
28	female	straight/heterosexual	60	75000	0	0	five or more times a week	less than a year	very satisfied	Mostly Fair	Mostly Fair	Graduate Degree
33	female	straight/heterosexual	50	45000	0	0	three to four times a week	less than a year	6	Unfair to Partner	Unfair to Me	Graduate Degree
26	male	straight/heterosexual	40	55000	0	0	three to four times a week	less than a year	2	Unfair to Partner	Mostly Fair	College Degree
45	male	straight/heterosexual	50	137500	1	1	five or more times a week	less than a year	5	Mostly Fair	Mostly Fair	Some College or A.A.
38	male	straight/heterosexual	70	85000	0	0	once or twice a week	less than a year	very satisfied	Mostly Fair	Mostly Fair	College Degree
27	male	straight/heterosexual	50	45000	1	0	once or twice a week	1	very satisfied	Unfair to Partner	Mostly Fair	HS or Less
30	female	straight/heterosexual	50	45000	0	0	once or twice a week	1	5	Unfair to Me	Mostly Fair	Some College or A.A.
31	female	straight/heterosexual	40	55000	0	0	three to four times a week	1	very satisfied	Mostly Fair	Mostly Fair	Graduate Degree
39	female	straight/heterosexual	40	15000	0	1	three to four times a week	less than a year	6	Unfair to Me	Unfair to Me	Some College or A.A.
27	female	straight/heterosexual	40	45000	1	0	three to four times a week	1	very satisfied	Unfair to Me	Mostly Fair	Graduate Degree
45	male	straight/heterosexual	40	95000	1	0	five or more times a week	less than a year	very satisfied	Mostly Fair	Unfair to Partner	HS or Less
38	male	straight/heterosexual	60	175000	1	0	once or twice a week	less than a year	5	Mostly Fair	Unfair to Partner	Graduate Degree
24	female	straight/heterosexual	40	35000	0	0	not at all or never had sex	1	6	Mostly Fair	Mostly Fair	College Degree
27	male	straight/heterosexual	40	65000	0	0	two or three times a month	1	5	Unfair to Partner	Mostly Fair	College Degree
32	male	straight/heterosexual	50	65000	0	0	once or twice a week	1	very satisfied	Unfair to Partner	Mostly Fair	College Degree
34	female	straight/heterosexual	60	137500	1	0	three to four times a week	1	5	Mostly Fair	Mostly Fair	College Degree
61	female	straight/heterosexual	40	45000	1	1	three to four times a week	less than a year	2	Unfair to Me	Unfair to Me	Graduate Degree
64	male	straight/heterosexual	40	95000	0	1	once or twice a week	less than a year	very satisfied	Unfair to Partner	Mostly Fair	College Degree
29	male	straight/heterosexual	50	55000	1	0	three to four times a week	1	very satisfied	Mostly Fair	Mostly Fair	HS or Less
29	female	straight/heterosexual	40	35000	0	1	more than once a day	1	very satisfied	Mostly Fair	Mostly Fair	Some College or A.A.
48	male	straight/heterosexual	50	95000	1	1	three to four times a week	1	very satisfied	Mostly Fair	Mostly Fair	HS or Less
28	male	straight/heterosexual	30	15000	1	1	once or twice a week	1	very satisfied	Unfair to Partner	Mostly Fair	Some College or A.A.
46	female	straight/heterosexual	40	55000	1	0	five or more times a week	1	very satisfied	Unfair to Partner	Unfair to Partner	Some College or A.A.
30	female	straight/heterosexual	40	25000	1	0	five or more times a week	less than a year	6	Mostly Fair	Mostly Fair	College Degree
32	male	straight/heterosexual	50	95000	0	0	five or more times a week	1	very satisfied	Unfair to Me	Unfair to Me	College Degree
21	female	straight/heterosexual	40	25000	1	1	once or twice a week	less than a year	5	Unfair to Me	Mostly Fair	Some College or A.A.
37	male	straight/heterosexual	0	15000	0	1	two or three times a month	1	neutral	Mostly Fair	Mostly Fair	Some College or A.A.
23	female	straight/heterosexual	40	15000	0	0	three to four times a week	1	very satisfied	Unfair to Me	Mostly Fair	Some College or A.A.
34	male	straight/heterosexual	40	55000	1	1	five or more times a week	less than a year	very satisfied	Unfair to Partner	Mostly Fair	Some College or A.A.
26	female	straight/heterosexual	80	45000	0	0	three to four times a week	1	very satisfied	Unfair to Me	Mostly Fair	Graduate Degree
39	female	straight/heterosexual	40	85000	1	0	once or twice a week	1	very satisfied	Mostly Fair	Mostly Fair	Graduate Degree
44	female	straight/heterosexual	50	25000	0	0	five or more times a week	less than a year	very satisfied	Mostly Fair	Mostly Fair	Some College or A.A.
31	female	straight/heterosexual	40	55000	1	0	once or twice a week	1	very satisfied	Mostly Fair	Mostly Fair	College Degree
34	male	straight/heterosexual	40	112500	1	0	once or twice a week	less than a year	very satisfied	Mostly Fair	Mostly Fair	HS or Less
38	male	straight/heterosexual	40	85000	0	1	two or three times a month	1	very dissatisfied	Unfair to Partner	Unfair to Me	College Degree
51	female	straight/heterosexual	30	45000	0	1	five or more times a week	1	6	Mostly Fair	Unfair to Me	Some College or A.A.
33	female	straight/heterosexual	40	45000	0	0	once or twice a week	less than a year	neutral	Unfair to Me	Unfair to Me	College Degree
35	male	straight/heterosexual	40	65000	1	0	once or twice a week	less than a year	5	Unfair to Partner	Unfair to Partner	Graduate Degree
24	female	straight/heterosexual	50	55000	0	0	more than once a day	less than a year	very satisfied	Unfair to Partner	Unfair to Partner	College Degree
26	female	straight/heterosexual	40	25000	0	0	three to four times a week	1	very satisfied	Mostly Fair	Mostly Fair	College Degree
39	female	straight/heterosexual	40	45000	0	1	three to four times a week	1	very satisfied	Unfair to Me	Unfair to Me	HS or Less
31	female	straight/heterosexual	50	95000	1	0	once or twice a week	less than a year	5	Unfair to Me	Mostly Fair	Graduate Degree
24	female	straight/heterosexual	40	25000	0	0	three to four times a week	less than a year	6	Unfair to Me	Mostly Fair	College Degree
33	female	straight/heterosexual	40	25000	0	0	two or three times a month	1	very satisfied	Mostly Fair	Mostly Fair	Graduate Degree
24	male	straight/heterosexual	40	55000	1	0	five or more times a week	less than a year	neutral	Unfair to Me	Unfair to Me	HS or Less
38	male	straight/heterosexual	40	85000	1	0	three to four times a week	less than a year	very satisfied	Mostly Fair	Mostly Fair	College Degree
32	male	straight/heterosexual	40	85000	1	0	once or twice a week	1	6	Mostly Fair	Mostly Fair	College Degree
32	male	straight/heterosexual	50	15000	1	1	five or more times a week	less than a year	very satisfied	Unfair to Me	Mostly Fair	Graduate Degree
34	female	straight/heterosexual	40	65000	1	0	once or twice a week	1	very satisfied	Unfair to Me	Mostly Fair	Graduate Degree
27	female	straight/heterosexual	40	35000	0	0	three to four times a week	less than a year	very satisfied	Unfair to Me	Mostly Fair	College Degree
43	female	straight/heterosexual	30	35000	1	0	once or twice a week	1	5	Unfair to Me	Mostly Fair	Some College or A.A.
28	female	straight/heterosexual	0	2500	1	1	three to four times a week	less than a year	6	Mostly Fair	Mostly Fair	College Degree
38	female	straight/heterosexual	40	35000	0	1	once or twice a week	1	6	Mostly Fair	Mostly Fair	Some College or A.A.
28	female	straight/heterosexual	0	2500	1	1	once a month	1	neutral	Unfair to Me	Mostly Fair	Some College or A.A.
27	male	straight/heterosexual	50	55000	0	0	once or twice a week	less than a year	6	Unfair to Me	Mostly Fair	College Degree
23	female	straight/heterosexual	50	35000	0	0	three to four times a week	less than a year	very satisfied	Mostly Fair	Mostly Fair	College Degree
31	male	straight/heterosexual	40	85000	0	0	three to four times a week	less than a year	6	Unfair to Me	Mostly Fair	College Degree
27	female	straight/heterosexual	40	45000	0	0	once or twice a week	1	very satisfied	Mostly Fair	Mostly Fair	College Degree
26	male	straight/heterosexual	60	25000	0	0	once or twice a week	1	3	Unfair to Me	Mostly Fair	Some College or A.A.
33	male	straight/heterosexual	40	55000	1	1	five or more times a week	1	very satisfied	Unfair to Me	Unfair to Me	College Degree
32	female	straight/heterosexual	40	15000	1	1	once or twice a week	less than a year	3	Unfair to Me	Unfair to Partner	Some College or A.A.
32	female	straight/heterosexual	40	112500	1	0	three to four times a week	1	very satisfied	Unfair to Me	Unfair to Partner	College Degree
31	male	straight/heterosexual	40	35000	0	1	three to four times a week	1	6	Mostly Fair	Unfair to Me	College Degree
37	male	straight/heterosexual	50	55000	0	1	once or twice a week	less than a year	5	Mostly Fair	Unfair to Partner	Graduate Degree
22	female	straight/heterosexual	40	15000	1	0	five or more times a week	less than a year	6	Mostly Fair	Mostly Fair	Some College or A.A.
36	male	straight/heterosexual	50	55000	0	0	once or twice a week	1	5	Mostly Fair	Mostly Fair	College Degree
27	female	straight/heterosexual	40	25000	0	0	three to four times a week	less than a year	very satisfied	Unfair to Me	Mostly Fair	College Degree
32	male	straight/heterosexual	40	75000	1	0	not at all or never had sex	less than a year	6	Mostly Fair	Unfair to Me	College Degree
45	female	straight/heterosexual	60	112500	0	1	five or more times a week	1	very satisfied	Mostly Fair	Mostly Fair	Graduate Degree
26	female	straight/heterosexual	40	35000	0	0	more than once a day	less than a year	very satisfied	Mostly Fair	Mostly Fair	Some College or A.A.
48	female	straight/heterosexual	40	55000	0	0	three to four times a week	less than a year	6	Mostly Fair	Mostly Fair	Some College or A.A.
28	female	straight/heterosexual	40	35000	0	0	three to four times a week	less than a year	very satisfied	Mostly Fair	Mostly Fair	Some College or A.A.
37	male	straight/heterosexual	40	35000	0	1	three to four times a week	1	very satisfied	Mostly Fair	Mostly Fair	Some College or A.A.
26	male	straight/heterosexual	50	35000	1	0	three to four times a week	1	5	Unfair to Me	Mostly Fair	College Degree
52	male	straight/heterosexual	40	35000	1	1	five or more times a week	1	6	Unfair to Partner	Mostly Fair	Some College or A.A.
25	female	straight/heterosexual	40	35000	0	0	five or more times a week	less than a year	very satisfied	Unfair to Me	Mostly Fair	Some College or A.A.
28	female	straight/heterosexual	40	35000	1	1	three to four times a week	1	very satisfied	Unfair to Me	Mostly Fair	College Degree
34	male	straight/heterosexual	50	85000	1	1	three to four times a week	1	6	Mostly Fair	Mostly Fair	College Degree
31	male	straight/heterosexual	40	65000	1	0	two or three times a month	1	6	Mostly Fair	Mostly Fair	College Degree
48	female	straight/heterosexual	40	175000	0	0	two or three times a month	1	6	Mostly Fair	Mostly Fair	Graduate Degree
47	male	straight/heterosexual	50	65000	1	0	once or twice a week	1	very satisfied	Mostly Fair	Unfair to Me	Some College or A.A.
28	male	straight/heterosexual	60	85000	0	0	five or more times a week	less than a year	very satisfied	Unfair to Partner	Unfair to Me	College Degree
26	male	straight/heterosexual	50	75000	0	0	five or more times a week	1	6	Unfair to Me	Unfair to Me	College Degree
45	female	straight/heterosexual	40	35000	1	0	once a month	1	2	Mostly Fair	Mostly Fair	Some College or A.A.
35	male	straight/heterosexual	40	112500	0	0	three to four times a week	1	6	Unfair to Partner	Mostly Fair	College Degree
34	female	straight/heterosexual	40	35000	1	1	two or three times a month	less than a year	very satisfied	Unfair to Me	Unfair to Me	Some College or A.A.
60	male	straight/heterosexual	40	55000	1	0	once or twice a week	1	2	Unfair to Partner	Unfair to Partner	Some College or A.A.
26	male	straight/heterosexual	40	35000	1	0	once every few months	less than a year	very satisfied	Mostly Fair	Mostly Fair	College Degree
33	female	straight/heterosexual	40	112500	0	0	two or three times a month	1	5	Unfair to Me	Mostly Fair	College Degree
54	male	straight/heterosexual	60	65000	0	0	five or more times a week	less than a year	6	Mostly Fair	Mostly Fair	Some College or A.A.
44	female	straight/heterosexual	50	45000	1	1	once or twice a week	less than a year	3	Unfair to Me	Mostly Fair	Graduate Degree
38	female	straight/heterosexual	50	250000	0	0	once or twice a week	1	very satisfied	Mostly Fair	Mostly Fair	College Degree
48	female	straight/heterosexual	40	45000	0	0	once or twice a week	1	5	Mostly Fair	Mostly Fair	Some College or A.A.
27	female	straight/heterosexual	40	45000	1	0	more than once a day	1	6	Mostly Fair	Mostly Fair	College Degree
33	female	straight/heterosexual	70	137500	1	0	once a month	1	6	Mostly Fair	Mostly Fair	College Degree
31	male	straight/heterosexual	70	55000	1	1	three to four times a week	1	very satisfied	Mostly Fair	Mostly Fair	College Degree
29	female	straight/heterosexual	0	7500	0	0	three to four times a week	less than a year	very satisfied	Mostly Fair	Mostly Fair	College Degree
30	female	straight/heterosexual	40	25000	0	1	three to four times a week	less than a year	neutral	Unfair to Me	Unfair to Partner	HS or Less
24	female	straight/heterosexual	40	25000	1	1	once or twice a week	less than a year	very satisfied	Mostly Fair	Mostly Fair	Some College or A.A.
24	male	straight/heterosexual	40	35000	0	0	once or twice a week	less than a year	6	Unfair to Me	Mostly Fair	College Degree
22	female	straight/heterosexual	0	2500	0	0	three to four times a week	less than a year	6	Unfair to Me	Unfair to Partner	Some College or A.A.
26	male	straight/heterosexual	40	45000	1	1	once or twice a week	1	very satisfied	Unfair to Partner	Mostly Fair	College Degree
31	male	straight/heterosexual	40	112500	0	1	once every few months	1	very dissatisfied	Unfair to Me	Unfair to Me	College Degree
22	male	straight/heterosexual	30	7500	0	0	more than once a day	1	very satisfied	Mostly Fair	Mostly Fair	Some College or A.A.
31	female	straight/heterosexual	40	55000	0	1	once or twice a week	less than a year	very satisfied	Unfair to Me	Mostly Fair	Some College or A.A.
30	male	straight/heterosexual	40	35000	0	0	once or twice a week	1	6	Unfair to Me	Mostly Fair	College Degree
32	female	straight/heterosexual	40	55000	0	0	once or twice a week	1	very satisfied	Mostly Fair	Mostly Fair	College Degree
30	female	straight/heterosexual	60	25000	0	0	once or twice a week	less than a year	6	Mostly Fair	Unfair to Me	Graduate Degree
38	female	straight/heterosexual	40	55000	0	1	three to four times a week	less than a year	very satisfied	Unfair to Me	Mostly Fair	College Degree
26	female	straight/heterosexual	40	55000	0	0	three to four times a week	1	very satisfied	Mostly Fair	Mostly Fair	Some College or A.A.
40	male	straight/heterosexual	40	25000	1	1	two or three times a month	1	6	Unfair to Partner	Mostly Fair	Some College or A.A.
34	female	straight/heterosexual	50	65000	1	1	three to four times a week	1	6	Mostly Fair	Unfair to Me	Graduate Degree
26	male	straight/heterosexual	60	85000	1	0	once or twice a week	1	very satisfied	Mostly Fair	Mostly Fair	College Degree
31	female	straight/heterosexual	40	15000	0	1	more than once a day	1	3	Unfair to Me	Unfair to Me	HS or Less
43	male	straight/heterosexual	40	35000	0	1	three to four times a week	less than a year	6	Unfair to Partner	Mostly Fair	Some College or A.A.
31	male	straight/heterosexual	40	137500	1	0	once or twice a week	1	5	Unfair to Me	Mostly Fair	College Degree
36	male	straight/heterosexual	60	55000	1	0	three to four times a week	less than a year	very satisfied	Mostly Fair	Mostly Fair	Graduate Degree
27	male	straight/heterosexual	60	65000	0	0	three to four times a week	less than a year	6	Mostly Fair	Mostly Fair	College Degree
27	female	straight/heterosexual	40	25000	1	1	once or twice a week	1	very satisfied	Mostly Fair	Unfair to Partner	Some College or A.A.
23	male	straight/heterosexual	40	25000	0	0	once or twice a week	less than a year	very satisfied	Mostly Fair	Mostly Fair	College Degree
27	female	straight/heterosexual	0	25000	1	1	once every few months	1	very dissatisfied	Unfair to Me	Unfair to Me	Some College or A.A.
42	female	straight/heterosexual	0	45000	1	1	once or twice a week	1	6	Mostly Fair	Unfair to Partner	Some College or A.A.
28	male	straight/heterosexual	40	35000	1	1	once or twice a week	1	very satisfied	Unfair to Me	Mostly Fair	Some College or A.A.
29	female	straight/heterosexual	40	45000	1	0	once or twice a week	1	very satisfied	Mostly Fair	Mostly Fair	College Degree
39	female	straight/heterosexual	0	25000	1	1	five or more times a week	less than a year	very satisfied	Unfair to Me	Mostly Fair	Some College or A.A.
24	female	straight/heterosexual	40	35000	1	0	three to four times a week	1	6	Unfair to Me	Unfair to Me	Some College or A.A.
26	male	straight/heterosexual	40	35000	0	0	once or twice a week	less than a year	6	Mostly Fair	Mostly Fair	Some College or A.A.
65	male	straight/heterosexual	30	45000	1	0	not at all or never had sex	1	very satisfied	Mostly Fair	Unfair to Me	College Degree
41	female	straight/heterosexual	50	35000	0	0	two or three times a month	1	neutral	Mostly Fair	Mostly Fair	Some College or A.A.
33	male	straight/heterosexual	40	55000	0	0	once or twice a week	1	5	Unfair to Partner	Mostly Fair	College Degree
54	female	straight/heterosexual	40	65000	1	1	three to four times a week	1	very satisfied	Mostly Fair	Mostly Fair	Some College or A.A.
24	female	straight/heterosexual	60	35000	0	0	more than once a day	less than a year	6	Mostly Fair	Unfair to Partner	College Degree
41	female	straight/heterosexual	40	35000	1	1	once a month	less than a year	neutral	Mostly Fair	Unfair to Me	College Degree
30	female	straight/heterosexual	50	35000	0	0	two or three times a month	less than a year	5	Mostly Fair	Unfair to Partner	Some College or A.A.
25	female	straight/heterosexual	40	55000	1	0	three to four times a week	less than a year	very satisfied	Mostly Fair	Mostly Fair	College Degree
39	female	straight/heterosexual	0	15000	1	1	once a month	1	3	Unfair to Me	Unfair to Partner	Some College or A.A.
35	male	straight/heterosexual	50	75000	0	0	three to four times a week	less than a year	3	Unfair to Partner	Unfair to Me	College Degree
33	male	straight/heterosexual	40	95000	1	1	once or twice a week	1	6	Unfair to Partner	Unfair to Me	College Degree
53	female	straight/heterosexual	30	75000	1	0	three to four times a week	1	very satisfied	Mostly Fair	Mostly Fair	Graduate Degree
39	female	straight/heterosexual	40	45000	0	0	three to four times a week	1	very satisfied	Mostly Fair	Mostly Fair	College Degree
34	male	straight/heterosexual	60	55000	0	0	three to four times a week	1	very satisfied	Mostly Fair	Mostly Fair	Graduate Degree
30	male	straight/heterosexual	40	45000	1	0	three to four times a week	1	very satisfied	Mostly Fair	Mostly Fair	College Degree
32	female	straight/heterosexual	40	112500	1	0	three to four times a week	less than a year	2	Mostly Fair	Mostly Fair	College Degree
24	female	straight/heterosexual	40	35000	0	0	three to four times a week	1	neutral	Mostly Fair	Mostly Fair	College Degree
26	female	straight/heterosexual	40	45000	1	1	three to four times a week	less than a year	very satisfied	Mostly Fair	Mostly Fair	Some College or A.A.
30	male	straight/heterosexual	40	35000	1	0	two or three times a month	less than a year	very satisfied	Unfair to Partner	Mostly Fair	College Degree
50	male	straight/heterosexual	80	45000	1	0	five or more times a week	1	very satisfied	Unfair to Partner	Mostly Fair	HS or Less
30	male	straight/heterosexual	40	75000	1	1	once or twice a week	1	2	Mostly Fair	Unfair to Me	HS or Less
28	male	straight/heterosexual	60	55000	1	0	three to four times a week	less than a year	6	Unfair to Me	Unfair to Me	College Degree
36	male	straight/heterosexual	40	85000	0	0	three to four times a week	1	6	Mostly Fair	Mostly Fair	College Degree
27	female	straight/heterosexual	40	45000	1	1	three to four times a week	less than a year	6	Unfair to Me	Mostly Fair	College Degree
31	male	straight/heterosexual	50	85000	1	0	five or more times a week	less than a year	6	Mostly Fair	Mostly Fair	College Degree
21	female	straight/heterosexual	40	25000	1	0	once or twice a week	1	6	Mostly Fair	Mostly Fair	Some College or A.A.
59	female	straight/heterosexual	0		1	0	five or more times a week	1	very satisfied	Mostly Fair	Unfair to Me	Some College or A.A.
30	female	straight/heterosexual	40	85000	0	0	once a month	1	2	Mostly Fair	Unfair to Me	College Degree
38	female	straight/heterosexual	40	45000	1	0	more than once a day	1	6	Mostly Fair	Mostly Fair	College Degree
43	male	straight/heterosexual	50	85000	1	1	three to four times a week	less than a year	6	Unfair to Partner	Mostly Fair	Some College or A.A.
37	male	straight/heterosexual	40	112500	1	0	three to four times a week	less than a year	very satisfied	Mostly Fair	Mostly Fair	College Degree
26	male	straight/heterosexual	70	95000	0	0	two or three times a month	1	5	Mostly Fair	Unfair to Me	College Degree
31	male	straight/heterosexual	40	55000	0	0	three to four times a week	less than a year	6	Mostly Fair	Unfair to Me	College Degree
30	female	straight/heterosexual	40	25000	0	1	five or more times a week	less than a year	2	Mostly Fair	Mostly Fair	HS or Less
40	male	straight/heterosexual	40	85000	0	1	five or more times a week	less than a year	very satisfied	Unfair to Partner	Unfair to Me	Some College or A.A.
55	male	straight/heterosexual	50	400000	0	1	more than once a day	1	very satisfied	Mostly Fair	Mostly Fair	College Degree
43	male	straight/heterosexual	40	85000	0	1	three to four times a week	less than a year	very satisfied	Mostly Fair	Mostly Fair	Some College or A.A.
29	female	straight/heterosexual	50	35000	0	1	five or more times a week	less than a year	very satisfied	Mostly Fair	Mostly Fair	Some College or A.A.
41	female	straight/heterosexual	40	15000	1	1	more than once a day	less than a year	neutral	Unfair to Me	Unfair to Me	HS or Less
28	female	straight/heterosexual	40	55000	0	0	three to four times a week	1	very satisfied	Mostly Fair	Mostly Fair	Graduate Degree
26	female	straight/heterosexual	0	7500	1	1	once or twice a week	1	neutral	Unfair to Me	Unfair to Partner	Some College or A.A.
51	female	straight/heterosexual	40	45000	0	0	five or more times a week	less than a year	very satisfied	Mostly Fair	Unfair to Me	Some College or A.A.
28	female	straight/heterosexual	30	65000	0	0	more than once a day	less than a year	6	Unfair to Me	Mostly Fair	Graduate Degree
43	male	straight/heterosexual	40	137500	1	1	two or three times a month	less than a year	5	Unfair to Partner	Mostly Fair	Graduate Degree
29	female	straight/heterosexual	40	25000	1	1	once or twice a week	1	very satisfied	Unfair to Me	Unfair to Me	Some College or A.A.
30	female	straight/heterosexual	40	45000	1	0	three to four times a week	less than a year	6	Mostly Fair	Mostly Fair	Graduate Degree
27	female	straight/heterosexual	40	45000	1	1	five or more times a week	less than a year	6	Unfair to Me	Mostly Fair	Graduate Degree
37	female	straight/heterosexual	50	45000	0	0	once or twice a week	less than a year	3	Mostly Fair	Unfair to Partner	Graduate Degree
47	male	straight/heterosexual	40	45000	1	0	three to four times a week	less than a year	very satisfied	Mostly Fair	Mostly Fair	College Degree
24	female	straight/heterosexual	0	2500	1	0	five or more times a week	1	very satisfied	Mostly Fair	Mostly Fair	College Degree
31	male	straight/heterosexual	40	65000	0	0	once every few months	1	6	Mostly Fair	Mostly Fair	College Degree
34	male	straight/heterosexual	50	85000	0	0	three to four times a week	less than a year	very satisfied	Unfair to Me	Mostly Fair	Graduate Degree
37	female	straight/heterosexual	60		0	0	once or twice a week	1	6	Mostly Fair	Unfair to Me	Graduate Degree
23	female	straight/heterosexual	40	25000	0	1	five or more times a week	less than a year	very satisfied	Mostly Fair	Mostly Fair	Some College or A.A.
46	female	straight/heterosexual	40	45000	0	0	three to four times a week	less than a year	very satisfied	Mostly Fair	Mostly Fair	Some College or A.A.
28	female	straight/heterosexual	20	7500	1	1	two or three times a month	1	very satisfied	Mostly Fair	Mostly Fair	Some College or A.A.
31	male	straight/heterosexual	50	35000	0	0	once or twice a week	1	6	Unfair to Partner	Mostly Fair	HS or Less
24	male	straight/heterosexual	70	35000	0	0	five or more times a week	1	very dissatisfied	Unfair to Me	Unfair to Me	Some College or A.A.
53	male	straight/heterosexual	50	112500	0	0	once or twice a week	1	3	Mostly Fair	Mostly Fair	Some College or A.A.
26	female	straight/heterosexual	40	65000	0	0	once or twice a week	less than a year	very satisfied	Unfair to Me	Mostly Fair	College Degree
34	female	straight/heterosexual	40	112500	1	0	once or twice a week	1	very satisfied	Mostly Fair	Mostly Fair	College Degree
37	female	straight/heterosexual	40	75000	1	0	three to four times a week	less than a year	6	Unfair to Me	Unfair to Me	Some College or A.A.
27	female	straight/heterosexual	40	65000	0	0	once or twice a week	1	very satisfied	Mostly Fair	Unfair to Partner	College Degree
34	female	straight/heterosexual	40	25000	1	1	three to four times a week	1	5	Unfair to Partner	Unfair to Partner	HS or Less
49	male	straight/heterosexual	40	65000	0	0	three to four times a week	less than a year	very satisfied	Mostly Fair	Mostly Fair	Some College or A.A.
28	female	straight/heterosexual	50	65000	0	0	three to four times a week	1	6	Unfair to Me	Unfair to Me	Graduate Degree
31	female	straight/heterosexual	40	65000	0	1	more than once a day	1	6	Mostly Fair	Unfair to Me	College Degree
29	female	straight/heterosexual	50	65000	0	1	once or twice a week	1	3	Unfair to Me	Unfair to Me	HS or Less
45	male	straight/heterosexual	0	15000	1	0	five or more times a week	1	very satisfied	Mostly Fair	Unfair to Me	Some College or A.A.
31	male	straight/heterosexual	50	85000	1	0	five or more times a week	1	5	Unfair to Me	Unfair to Me	Some College or A.A.
30	male	straight/heterosexual	30	7500	1	0	once or twice a week	less than a year	6	Mostly Fair	Mostly Fair	Some College or A.A.
30	male	straight/heterosexual	0	25000	1	0	two or three times a month	1	very satisfied	Mostly Fair	Unfair to Partner	Some College or A.A.
26	female	straight/heterosexual	40	15000	1	0	three to four times a week	1	neutral	Unfair to Partner	Mostly Fair	College Degree
39	male	straight/heterosexual	50	35000	0	1	once or twice a week	less than a year	3	Unfair to Me	Mostly Fair	Some College or A.A.
30	female	straight/heterosexual	40	25000	1	0	three to four times a week	less than a year	5	Unfair to Partner	Mostly Fair	HS or Less
26	female	straight/heterosexual	20	25000	1	0	two or three times a month	less than a year	6	Unfair to Me	Mostly Fair	College Degree
35	male	straight/heterosexual	60	65000	0	0	once or twice a week	less than a year	very satisfied	Unfair to Partner	Mostly Fair	Some College or A.A.
45	male	straight/heterosexual	80	75000	0	1	two or three times a month	1	2	Mostly Fair	Unfair to Me	College Degree
49	male	straight/heterosexual	50	65000	1	1	five or more times a week	less than a year	very satisfied	Mostly Fair	Unfair to Me	Some College or A.A.
34	male	straight/heterosexual	40	25000	1	0	once or twice a week	less than a year	6	Mostly Fair	Mostly Fair	College Degree
35	female	straight/heterosexual	40	45000	0	1	three to four times a week	less than a year	6	Mostly Fair	Mostly Fair	HS or Less
48	male	straight/heterosexual	10	55000	1	0	five or more times a week	less than a year	5	Mostly Fair	Mostly Fair	HS or Less
49	male	straight/heterosexual	40	45000	1	1	once a month	1	3	Unfair to Me	Unfair to Me	Some College or A.A.
32	female	straight/heterosexual	40	15000	1	1	three to four times a week	less than a year	neutral	Unfair to Partner	Mostly Fair	Some College or A.A.
35	female	straight/heterosexual	40	95000	0	0	five or more times a week	less than a year	very satisfied	Mostly Fair	Mostly Fair	College Degree
23	female	straight/heterosexual	20	15000	1	0	once or twice a week	less than a year	very satisfied	Mostly Fair	Unfair to Partner	College Degree
26	female	straight/heterosexual	30	35000	1	0	three to four times a week	1	very satisfied	Mostly Fair	Mostly Fair	College Degree
31	male	straight/heterosexual	50	55000	1	0	once or twice a week	less than a year	6	Unfair to Me	Unfair to Me	College Degree
38	female	straight/heterosexual	50	112500	0	0	three to four times a week	1	very satisfied	Unfair to Partner	Mostly Fair	Graduate Degree
27	male	straight/heterosexual	40	25000	0	0	five or more times a week	1	5	Unfair to Me	Unfair to Me	College Degree
30	female	straight/heterosexual	40	35000	1	1	more than once a day	less than a year	very satisfied	Mostly Fair	Unfair to Partner	Some College or A.A.
21	female	straight/heterosexual	40	25000	0	0	three to four times a week	1	6	Unfair to Me	Mostly Fair	Some College or A.A.
25	male	straight/heterosexual	40	15000	1	0	once every few months	1	5	Unfair to Me	Unfair to Me	Some College or A.A.
38	male	straight/heterosexual	40	95000	0	1	three to four times a week	1	very satisfied	Unfair to Me	Unfair to Me	HS or Less
22	male	straight/heterosexual	40	25000	1	0	once or twice a week	less than a year	6	Mostly Fair	Mostly Fair	College Degree
31	male	straight/heterosexual	40	65000	0	0	three to four times a week	less than a year	very satisfied	Mostly Fair	Mostly Fair	College Degree
48	female	straight/heterosexual	30	137500	0	1	five or more times a week	1	6	Mostly Fair	Unfair to Me	Some College or A.A.
30	male	straight/heterosexual	50	25000	1	1	not at all or never had sex	1	3	Mostly Fair	Mostly Fair	Some College or A.A.
35	female	straight/heterosexual	50	35000	1	1	five or more times a week	less than a year	6	Unfair to Me	Unfair to Me	Some College or A.A.
30	male	straight/heterosexual	70	55000	0	1	once or twice a week	less than a year	6	Mostly Fair	Mostly Fair	Some College or A.A.
20	female	straight/heterosexual	40	25000	0	0	five or more times a week	1	very satisfied	Mostly Fair	Mostly Fair	Some College or A.A.
31	male	straight/heterosexual	60	65000	0	0	three to four times a week	1	very satisfied	Mostly Fair	Mostly Fair	College Degree
32	female	straight/heterosexual	40	45000	1	1	five or more times a week	1	neutral	Unfair to Me	Unfair to Me	Some College or A.A.
25	female	straight/heterosexual	40	35000	0	0	three to four times a week	less than a year	very satisfied	Unfair to Me	Mostly Fair	College Degree
24	female	straight/heterosexual	50	75000	1	1	three to four times a week	1	6	Mostly Fair	Mostly Fair	College Degree
37	female	straight/heterosexual	50	45000	0	0	five or more times a week	1	6	Mostly Fair	Mostly Fair	College Degree
25	female	straight/heterosexual	40	25000	0	0	five or more times a week	less than a year	very dissatisfied	Mostly Fair	Mostly Fair	Some College or A.A.
27	male	straight/heterosexual	50	55000	0	0	once or twice a week	1	6	Mostly Fair	Unfair to Me	College Degree
54	male	straight/heterosexual	40	112500	1	1	three to four times a week	1	very satisfied	Unfair to Partner	Mostly Fair	Graduate Degree
39	male	straight/heterosexual	40	75000	1	0	once a month	1	3	Mostly Fair	Mostly Fair	College Degree
29	female	straight/heterosexual	40	35000	1	0	once or twice a week	1	very satisfied	Unfair to Me	Mostly Fair	Graduate Degree
43	male	straight/heterosexual	60	55000	0	0	three to four times a week	less than a year	very satisfied	Mostly Fair	Mostly Fair	Some College or A.A.
48	male	straight/heterosexual	60	112500	0	1	more than once a day	1	very satisfied	Mostly Fair	Unfair to Me	College Degree
36	male	straight/heterosexual	0	2500	0	0	five or more times a week	1	very satisfied	Mostly Fair	Unfair to Me	Graduate Degree
24	male	straight/heterosexual	50		1	0	not at all or never had sex	less than a year	6	Mostly Fair	Mostly Fair	College Degree
44	female	straight/heterosexual	40	55000	0	0	once or twice a week	less than a year	very satisfied	Mostly Fair	Mostly Fair	College Degree
33	female	straight/heterosexual	40	45000	0	0	once a month	less than a year	2	Mostly Fair	Unfair to Me	College Degree
25	female	straight/heterosexual	50	45000	0	0	three to four times a week	1	very satisfied	Unfair to Me	Mostly Fair	College Degree
51	male	straight/heterosexual	50	75000	1	1	three to four times a week	1	very satisfied	Mostly Fair	Mostly Fair	HS or Less
36	male	straight/heterosexual	70	112500	1	1	more than once a day	less than a year	very satisfied	Mostly Fair	Mostly Fair	Some College or A.A.
59	male	straight/heterosexual	40	65000	0	0	three to four times a week	1	very satisfied	Mostly Fair	Mostly Fair	College Degree
28	female	straight/heterosexual	50	45000	1	0	once or twice a week	less than a year	very satisfied	Unfair to Me	Mostly Fair	College Degree
24	female	straight/heterosexual	50	7500	0	0	three to four times a week	1	very satisfied	Mostly Fair	Unfair to Partner	College Degree
47	male	straight/heterosexual	40	175000	0	1	once or twice a week	1	very satisfied	Mostly Fair	Mostly Fair	College Degree
48	female	straight/heterosexual	0	25000	1	1	three to four times a week	1	very satisfied	Mostly Fair	Mostly Fair	College Degree
77	male	straight/heterosexual	0	65000	1	0	three to four times a week	less than a year	6	Mostly Fair	Mostly Fair	Graduate Degree
27	female	straight/heterosexual	20	15000	1	0	once or twice a week	1	neutral	Unfair to Me	Unfair to Partner	College Degree
24	female	straight/heterosexual	30	35000	0	0	once or twice a week	1	very satisfied	Mostly Fair	Unfair to Partner	College Degree
52	male	straight/heterosexual	40	45000	0	1	three to four times a week	less than a year	5	Unfair to Partner	Mostly Fair	Some College or A.A.
29	female	straight/heterosexual	40	25000	0	0	more than once a day	less than a year	very satisfied	Mostly Fair	Mostly Fair	College Degree
43	male	straight/heterosexual	40	75000	1	1	three to four times a week	less than a year	6	Mostly Fair	Mostly Fair	Some College or A.A.
42	female	straight/heterosexual	30	250000	0	1	five or more times a week	1	5	Unfair to Me	Unfair to Me	College Degree
27	male	straight/heterosexual	50	45000	0	0	three to four times a week	1	5	Mostly Fair	Mostly Fair	Some College or A.A.
25	male	straight/heterosexual	40	35000	0	0	three to four times a week	less than a year	5	Unfair to Partner	Unfair to Me	College Degree
28	female	straight/heterosexual	40	25000	0	1	five or more times a week	less than a year	5	Mostly Fair	Unfair to Me	HS or Less
32	male	straight/heterosexual	30	35000	1	0	once or twice a week	1	very satisfied	Mostly Fair	Unfair to Partner	Graduate Degree
20	male	straight/heterosexual	10	2500	1	1	once or twice a week	1	very satisfied	Mostly Fair	Mostly Fair	Some College or A.A.
29	male	straight/heterosexual	50	35000	0	0	three to four times a week	1	6	Unfair to Partner	Mostly Fair	College Degree
29	female	straight/heterosexual	50	45000	0	0	once or twice a week	1	6	Unfair to Me	Mostly Fair	Some College or A.A.
26	female	straight/heterosexual	20	15000	1	0	five or more times a week	less than a year	very satisfied	Mostly Fair	Mostly Fair	Graduate Degree
33	female	straight/heterosexual	40	45000	0	1	five or more times a week	less than a year	very satisfied	Unfair to Me	Mostly Fair	College Degree
57	male	straight/heterosexual	40	35000	1	0	three to four times a week	1	very satisfied	Mostly Fair	Mostly Fair	Some College or A.A.
20	female	straight/heterosexual	30	2500	0	0	once or twice a week	less than a year	very satisfied	Unfair to Me	Mostly Fair	College Degree
32	male	straight/heterosexual	40	112500	1	1	three to four times a week	1	very satisfied	Mostly Fair	Mostly Fair	Some College or A.A.
30	female	straight/heterosexual	0	2500	1	0	three to four times a week	less than a year	6	Unfair to Partner	Unfair to Partner	College Degree
25	male	straight/heterosexual	40	25000	0	0	three to four times a week	less than a year	very satisfied	Mostly Fair	Mostly Fair	Some College or A.A.
29	male	straight/heterosexual	40	137500	0	0	once or twice a week	1	very satisfied	Mostly Fair	Mostly Fair	College Degree
40	male	straight/heterosexual	40	55000	0	0	five or more times a week	1	very satisfied	Unfair to Partner	Mostly Fair	Some College or A.A.
51	female	straight/heterosexual	40	35000	1	0	once or twice a week	1	5	Mostly Fair	Unfair to Me	Some College or A.A.
26	female	straight/heterosexual	40	85000	1	0	three to four times a week	1	6	Unfair to Me	Mostly Fair	Graduate Degree
29	female	straight/heterosexual	40		0	0	once or twice a week	less than a year	very satisfied	Unfair to Me	Mostly Fair	College Degree
45	male	straight/heterosexual	50	65000	0	0	once or twice a week	1	6	Unfair to Me	Mostly Fair	Some College or A.A.
56	male	straight/heterosexual	0	65000	0	1	three to four times a week	1	6	Mostly Fair	Mostly Fair	Some College or A.A.
45	female	straight/heterosexual	40	45000	1	1	five or more times a week	1	very satisfied	Mostly Fair	Mostly Fair	Some College or A.A.
25	male	straight/heterosexual	70	25000	1	1	three to four times a week	1	3	Unfair to Partner	Mostly Fair	Some College or A.A.
30	male	straight/heterosexual	40	45000	0	0	five or more times a week	1	very satisfied	Unfair to Me	Mostly Fair	College Degree
34	male	straight/heterosexual	60	95000	0	1	three to four times a week	less than a year	very satisfied	Mostly Fair	Mostly Fair	Some College or A.A.
47	male	straight/heterosexual	40	75000	0	1	three to four times a week	less than a year	very satisfied	Mostly Fair	Mostly Fair	Some College or A.A.
38	male	straight/heterosexual	60	65000	1	1	once a month	less than a year	very dissatisfied	Unfair to Me	Unfair to Me	Some College or A.A.
44	female	straight/heterosexual	60	250000	1	1	five or more times a week	1	very satisfied	Mostly Fair	Unfair to Me	Some College or A.A.
28	female	straight/heterosexual	50	55000	1	1	five or more times a week	less than a year	5	Mostly Fair	Unfair to Me	College Degree
39	male	straight/heterosexual	50	15000	0	0	two or three times a month	1	3	Mostly Fair	Mostly Fair	Graduate Degree
36	male	straight/heterosexual	10	25000	1	0	three to four times a week	less than a year	very satisfied	Mostly Fair	Mostly Fair	College Degree
37	male	straight/heterosexual	40	35000	0	1	two or three times a month	1	2	Unfair to Me	Unfair to Me	Some College or A.A.
41	male	straight/heterosexual	40	75000	0	1	three to four times a week	less than a year	very satisfied	Unfair to Me	Unfair to Me	Some College or A.A.
31	female	straight/heterosexual	40	35000	0	1	three to four times a week	less than a year	very satisfied	Unfair to Me	Unfair to Me	College Degree
50	male	straight/heterosexual	60	250000	1	1	three to four times a week	1	very satisfied	Unfair to Partner	Mostly Fair	College Degree
49	female	straight/heterosexual	40	55000	0	0	two or three times a month	1	6	Mostly Fair	Mostly Fair	College Degree
45	female	straight/heterosexual	40	55000	1	1	three to four times a week	less than a year	very satisfied	Unfair to Partner	Mostly Fair	Some College or A.A.
27	male	straight/heterosexual	40	65000	0	0	once or twice a week	1	5	Mostly Fair	Unfair to Me	College Degree
34	female	straight/heterosexual	40	65000	0	1	three to four times a week	less than a year	very satisfied	Unfair to Partner	Mostly Fair	College Degree
43	female	straight/heterosexual	40	45000	0	0	more than once a day	1	very satisfied	Mostly Fair	Unfair to Me	Some College or A.A.
30	male	straight/heterosexual	40	55000	0	0	once or twice a week	1	5	Mostly Fair	Mostly Fair	College Degree
28	male	straight/heterosexual	60	35000	1	1	two or three times a month	1	2	Mostly Fair	Unfair to Me	College Degree
23	female	straight/heterosexual	40	35000	0	0	two or three times a month	1	5	Mostly Fair	Unfair to Me	College Degree
45	male	straight/heterosexual	2	25000	0	0	three to four times a week	less than a year	very satisfied	Mostly Fair	Mostly Fair	College Degree
38	male	straight/heterosexual	40	137500	0	1	more than once a day	1	neutral	Mostly Fair	Unfair to Me	College Degree
27	female	straight/heterosexual	50	15000	0	0	five or more times a week	1	very satisfied	Mostly Fair	Mostly Fair	Graduate Degree
46	male	straight/heterosexual	40	55000	1	1	two or three times a month	less than a year	5	Mostly Fair	Mostly Fair	HS or Less
47	male	straight/heterosexual	50	45000	0	1	once or twice a week	1	neutral	Mostly Fair	Unfair to Me	College Degree
27	female	straight/heterosexual	40	35000	0	1	once or twice a week	1	6	Unfair to Me	Mostly Fair	Graduate Degree
57	female	straight/heterosexual	40	35000	1	1	once or twice a week	1	very satisfied	Mostly Fair	Mostly Fair	Some College or A.A.
39	male	straight/heterosexual	30	75000	1	0	once a month	1	very satisfied	Mostly Fair	Mostly Fair	College Degree
43	female	straight/heterosexual	40	25000	0	1	five or more times a week	1	6	Unfair to Me	Unfair to Partner	HS or Less
37	male	straight/heterosexual	40	137500	1	1	three to four times a week	less than a year	6	Unfair to Me	Unfair to Me	College Degree
26	female	straight/heterosexual	40	35000	0	1	five or more times a week	less than a year	5	Unfair to Me	Mostly Fair	HS or Less
22	female	straight/heterosexual	60	35000	1	1	once or twice a week	1	5	Unfair to Me	Unfair to Me	Some College or A.A.
29	male	straight/heterosexual	40	45000	1	1	once or twice a week	less than a year	neutral	Unfair to Me	Mostly Fair	College Degree
22	female	straight/heterosexual	0	2500	1	0	two or three times a month	less than a year	very satisfied	Mostly Fair	Mostly Fair	Some College or A.A.
26	male	straight/heterosexual	50	35000	1	0	two or three times a month	1	5	Mostly Fair	Mostly Fair	Some College or A.A.
21	female	straight/heterosexual	0	2500	0	0	five or more times a week	less than a year	6	Mostly Fair	Unfair to Partner	Some College or A.A.
28	female	straight/heterosexual	50	112500	0	0	two or three times a month	1	6	Unfair to Me	Mostly Fair	Graduate Degree
31	female	straight/heterosexual	50	55000	1	1	two or three times a month	1	3	Unfair to Me	Mostly Fair	College Degree
37	male	straight/heterosexual	60	85000	1	1	three to four times a week	1	5	Unfair to Me	Mostly Fair	Graduate Degree
26	female	straight/heterosexual	40	35000	0	0	three to four times a week	1	very satisfied	Mostly Fair	Mostly Fair	Some College or A.A.
52	female	straight/heterosexual	50	55000	0	1	once or twice a week	less than a year	very satisfied	Unfair to Me	Mostly Fair	Some College or A.A.
23	male	straight/heterosexual	20	15000	1	0	once or twice a week	less than a year	3	Mostly Fair	Mostly Fair	Some College or A.A.
27	male	straight/heterosexual	10	55000	0	1	three to four times a week	1	very satisfied	Unfair to Partner	Mostly Fair	HS or Less
34	female	straight/heterosexual	50		1	1	three to four times a week	1	3	Unfair to Me	Mostly Fair	Some College or A.A.
36	male	straight/heterosexual	50	25000	1	1	once or twice a week	1	very satisfied	Unfair to Me	Unfair to Me	HS or Less
27	female	straight/heterosexual	50	15000	1	0	once every few months	1	2	Unfair to Me	Mostly Fair	Some College or A.A.
26	female	straight/heterosexual	30	15000	1	1	three to four times a week	1	6	Unfair to Me	Mostly Fair	College Degree
33	male	straight/heterosexual	50	95000	1	0	once or twice a week	1	3	Unfair to Me	Mostly Fair	College Degree
28	male	straight/heterosexual	40	25000	1	1	once or twice a week	less than a year	neutral	Unfair to Partner	Mostly Fair	Some College or A.A.
27	female	straight/heterosexual	50	85000	1	1	two or three times a month	less than a year	very dissatisfied	Mostly Fair	Unfair to Partner	Some College or A.A.
25	female	straight/heterosexual	40	15000	0	0	once or twice a week	1	very satisfied	Unfair to Me	Mostly Fair	College Degree
43	male	straight/heterosexual	40	112500	1	0	more than once a day	1	very satisfied	Mostly Fair	Mostly Fair	Some College or A.A.
21	female	straight/heterosexual	10	2500	0	0	more than once a day	less than a year	6	Mostly Fair	Mostly Fair	Some College or A.A.
49	male	straight/heterosexual	40	45000	1	1	two or three times a month	less than a year	6	Mostly Fair	Mostly Fair	Some College or A.A.
69	male	straight/heterosexual	0	95000	1	0	three to four times a week	1	very satisfied	Unfair to Partner	Mostly Fair	College Degree
40	male	straight/heterosexual	60	175000	0	1	five or more times a week	less than a year	very satisfied	Unfair to Partner	Mostly Fair	College Degree
34	female	straight/heterosexual	80	45000	0	0	once or twice a week	1	very satisfied	Unfair to Me	Mostly Fair	Graduate Degree
51	male	straight/heterosexual	30	137500	1	1	three to four times a week	less than a year	5	Unfair to Me	Mostly Fair	College Degree
23	female	straight/heterosexual	0	2500	1	0	five or more times a week	1	very satisfied	Unfair to Partner	Mostly Fair	Graduate Degree
41	male	straight/heterosexual	50	112500	1	1	once or twice a week	less than a year	5	Unfair to Partner	Mostly Fair	Graduate Degree
49	female	straight/heterosexual	40	65000	1	1	five or more times a week	1	6	Mostly Fair	Unfair to Me	College Degree
51	male	straight/heterosexual	40	55000	1	1	three to four times a week	less than a year	3	Mostly Fair	Mostly Fair	Some College or A.A.
46	male	straight/heterosexual	30	112500	1	1	three to four times a week	less than a year	very satisfied	Unfair to Partner	Mostly Fair	Some College or A.A.
49	male	straight/heterosexual	30	25000	0	1	five or more times a week	less than a year	6	Mostly Fair	Unfair to Partner	College Degree
29	female	straight/heterosexual	40	25000	1	0	once every few months	1	5	Unfair to Me	Mostly Fair	College Degree
29	female	straight/heterosexual	60	45000	0	0	three to four times a week	1	very satisfied	Mostly Fair	Mostly Fair	Some College or A.A.
22	male	straight/heterosexual	0	2500	0	0	three to four times a week	1	6	Mostly Fair	Unfair to Me	Some College or A.A.
32	female	straight/heterosexual	40	35000	1	0	three to four times a week	less than a year	very satisfied	Mostly Fair	Mostly Fair	College Degree
40	female	straight/heterosexual	40	65000	1	1	three to four times a week	1	very satisfied	Mostly Fair	Mostly Fair	Some College or A.A.
55	male	straight/heterosexual	50	75000	1	0	two or three times a month	less than a year	very dissatisfied	Mostly Fair	Unfair to Partner	Some College or A.A.
36	male	straight/heterosexual	50	55000	0	0	once or twice a week	less than a year	very satisfied	Unfair to Me	Mostly Fair	College Degree
53	male	straight/heterosexual	40	25000	0	1	three to four times a week	less than a year	5	Mostly Fair	Mostly Fair	Some College or A.A.
50	female	straight/heterosexual	40	35000	1	1	five or more times a week	1	5	Mostly Fair	Unfair to Me	Some College or A.A.
27	female	straight/heterosexual	70	112500	0	0	five or more times a week	1	very satisfied	Mostly Fair	Unfair to Partner	College Degree
38	female	straight/heterosexual	40	35000	1	1	once a month	1	6	Mostly Fair	Unfair to Partner	Graduate Degree
24	female	straight/heterosexual	50	65000	0	0	three to four times a week	less than a year	6	Unfair to Me	Mostly Fair	College Degree
34	female	straight/heterosexual	40	45000	0	0	once every few months	1	5	Unfair to Me	Unfair to Me	College Degree
52	female	straight/heterosexual	10	15000	0	0	three to four times a week	less than a year	very satisfied	Mostly Fair	Mostly Fair	College Degree
23	female	straight/heterosexual	50	35000	0	1	once or twice a week	1	6	Mostly Fair	Mostly Fair	Some College or A.A.
26	female	straight/heterosexual	20	15000	1	0	three to four times a week	1	very satisfied	Mostly Fair	Mostly Fair	College Degree
54	male	straight/heterosexual	50	85000	0	0	once or twice a week	1	5	Unfair to Me	Unfair to Me	Some College or A.A.
30	male	straight/heterosexual	40	45000	1	1	three to four times a week	1	5	Mostly Fair	Mostly Fair	Some College or A.A.
44	female	straight/heterosexual	60	45000	1	0	three to four times a week	1	very satisfied	Mostly Fair	Mostly Fair	Some College or A.A.
47	male	straight/heterosexual	40	137500	1	1	once or twice a week	less than a year	very satisfied	Unfair to Me	Mostly Fair	Graduate Degree
25	female	straight/heterosexual	50	35000	0	0	once or twice a week	1	neutral	Unfair to Me	Mostly Fair	College Degree
28	male	straight/heterosexual	40	45000	0	0	three to four times a week	1	very dissatisfied	Mostly Fair	Unfair to Me	Some College or A.A.
36	female	straight/heterosexual	40	45000	0	1	five or more times a week	1	very satisfied	Mostly Fair	Mostly Fair	College Degree
42	male	straight/heterosexual	40	55000	1	1	two or three times a month	1	very dissatisfied	Unfair to Partner	Unfair to Me	College Degree
27	male	straight/heterosexual	80	112500	1	0	five or more times a week	less than a year	6	Mostly Fair	Mostly Fair	College Degree
26	female	straight/heterosexual	40	25000	0	1	five or more times a week	less than a year	very satisfied	Mostly Fair	Mostly Fair	HS or Less
60	male	straight/heterosexual	0	55000	0	1	five or more times a week	1	very satisfied	Unfair to Partner	Mostly Fair	HS or Less
31	male	straight/heterosexual	40	55000	1	0	once or twice a week	1	5	Mostly Fair	Unfair to Me	Graduate Degree
46	female	straight/heterosexual	40		0	1	once or twice a week	1	very satisfied	Unfair to Me	Mostly Fair	HS or Less
34	female	straight/heterosexual	40	55000	0	0	once or twice a week	1	very satisfied	Mostly Fair	Mostly Fair	Graduate Degree
29	male	straight/heterosexual	70	112500	0	0	five or more times a week	1	5	Mostly Fair	Mostly Fair	College Degree
42	female	straight/heterosexual	40	35000	0	1	five or more times a week	less than a year	very satisfied	Unfair to Partner	Mostly Fair	Some College or A.A.
29	male	straight/heterosexual	50	85000	0	0	five or more times a week	less than a year	5	Mostly Fair	Mostly Fair	Some College or A.A.
32	male	straight/heterosexual	40	35000	1	0	once or twice a week	1	5	Mostly Fair	Mostly Fair	College Degree
26	female	straight/heterosexual	40	65000	0	1	once or twice a week	less than a year	6	Unfair to Me	Mostly Fair	College Degree
28	female	straight/heterosexual	40	55000	0	0	five or more times a week	less than a year	very satisfied	Mostly Fair	Mostly Fair	Some College or A.A.
25	female	straight/heterosexual	40	25000	1	0	five or more times a week	less than a year	6	Unfair to Partner	Mostly Fair	College Degree
30	male	straight/heterosexual	40	65000	0	0	three to four times a week	less than a year	5	Unfair to Me	Unfair to Me	College Degree
40	male	straight/heterosexual	50	65000	0	1	three to four times a week	1	neutral	Unfair to Me	Mostly Fair	Graduate Degree
47	female	straight/heterosexual	40	35000	0	1	once or twice a week	less than a year	5	Unfair to Me	Unfair to Me	HS or Less
26	male	straight/heterosexual	40	15000	1	0	two or three times a month	less than a year	5	Unfair to Partner	Mostly Fair	Some College or A.A.
43	male	straight/heterosexual	40	25000	1	1	three to four times a week	less than a year	very satisfied	Mostly Fair	Mostly Fair	Some College or A.A.
26	female	straight/heterosexual	40	45000	0	0	once or twice a week	1	5	Unfair to Me	Mostly Fair	Some College or A.A.
50	male	straight/heterosexual	40	55000	0	0	three to four times a week	less than a year	very satisfied	Mostly Fair	Mostly Fair	Some College or A.A.
43	female	straight/heterosexual	40	35000	0	1	three to four times a week	less than a year	very satisfied	Mostly Fair	Mostly Fair	Graduate Degree
45	male	straight/heterosexual	40	15000	0	0	three to four times a week	1	6	Mostly Fair	Mostly Fair	Some College or A.A.
39	male	straight/heterosexual	50	112500	0	0	three to four times a week	1	5	Mostly Fair	Mostly Fair	Some College or A.A.
31	male	straight/heterosexual	50	35000	1	0	once or twice a week	less than a year	6	Mostly Fair	Mostly Fair	College Degree
43	female	straight/heterosexual	40	65000	0	1	three to four times a week	1	very satisfied	Mostly Fair	Mostly Fair	Some College or A.A.
46	male	straight/heterosexual	50	25000	1	1	two or three times a month	less than a year	neutral	Mostly Fair	Unfair to Me	Some College or A.A.
30	male	straight/heterosexual	50	35000	1	1	two or three times a month	less than a year	6	Unfair to Me	Unfair to Me	College Degree
55	female	straight/heterosexual	50	45000	1	1	once a month	less than a year	3	Mostly Fair	Mostly Fair	Some College or A.A.
25	female	straight/heterosexual	40	25000	0	1	five or more times a week	1	very satisfied	Unfair to Me	Mostly Fair	College Degree
37	female	straight/heterosexual	40	45000	1	1	three to four times a week	1	very satisfied	Mostly Fair	Mostly Fair	Some College or A.A.
43	female	straight/heterosexual	40	25000	1	1	three to four times a week	less than a year	very satisfied	Unfair to Me	Mostly Fair	Some College or A.A.
42	male	straight/heterosexual	50	175000	1	1	three to four times a week	1	6	Mostly Fair	Mostly Fair	Some College or A.A.
42	female	straight/heterosexual	40	25000	1	1	three to four times a week	1	very satisfied	Mostly Fair	Unfair to Partner	HS or Less
30	female	straight/heterosexual	40	25000	1	0	three to four times a week	1	6	Unfair to Me	Unfair to Partner	College Degree
29	male	straight/heterosexual	40	65000	1	1	two or three times a month	1	6	Mostly Fair	Mostly Fair	Graduate Degree
25	female	straight/heterosexual	40	25000	0	0	three to four times a week	less than a year	5	Unfair to Me	Mostly Fair	Some College or A.A.
49	male	straight/heterosexual	40	85000	1	1	five or more times a week	1	very satisfied	Mostly Fair	Mostly Fair	HS or Less
38	female	straight/heterosexual	50	175000	0	0	three to four times a week	1	very satisfied	Mostly Fair	Mostly Fair	College Degree
29	male	straight/heterosexual	40	35000	0	1	five or more times a week	less than a year	very satisfied	Mostly Fair	Unfair to Me	Some College or A.A.
30	male	straight/heterosexual	50	45000	1	1	once or twice a week	less than a year	very satisfied	Unfair to Partner	Mostly Fair	Some College or A.A.
28	female	straight/heterosexual	50	45000	0	0	three to four times a week	1	very satisfied	Mostly Fair	Mostly Fair	Graduate Degree
27	male	straight/heterosexual	40	65000	1	0	once or twice a week	1	very satisfied	Mostly Fair	Mostly Fair	Graduate Degree
26	female	straight/heterosexual	40	35000	0	0	once or twice a week	1	neutral	Unfair to Me	Unfair to Partner	College Degree
29	female	straight/heterosexual	50	45000	1	1	five or more times a week	less than a year	very satisfied	Mostly Fair	Mostly Fair	Some College or A.A.
27	female	straight/heterosexual	40	35000	0	0	once or twice a week	1	very satisfied	Mostly Fair	Unfair to Partner	College Degree
42	female	straight/heterosexual	40	55000	1	1	once a month	1	very satisfied	Unfair to Me	Mostly Fair	Some College or A.A.
32	female	straight/heterosexual	40	45000	0	1	once or twice a week	1	6	Unfair to Me	Mostly Fair	HS or Less
29	male	straight/heterosexual	40	35000	0	0	three to four times a week	1	5	Unfair to Partner	Mostly Fair	Graduate Degree
33	male	straight/heterosexual	40	112500	1	0	once or twice a week	1	neutral	Unfair to Partner	Unfair to Me	College Degree
27	male	straight/heterosexual	50	45000	0	1	once a year	1	very dissatisfied	Mostly Fair	Unfair to Me	College Degree
22	male	straight/heterosexual	40	45000	0	1	two or three times a month	less than a year	5	Mostly Fair	Unfair to Me	HS or Less
28	female	straight/heterosexual	50	45000	1	0	three to four times a week	1	very satisfied	Unfair to Me	Unfair to Me	College Degree
39	female	straight/heterosexual	40		1	1	five or more times a week	1	very satisfied	Mostly Fair	Mostly Fair	College Degree
25	female	straight/heterosexual	40		0	0	once or twice a week	less than a year	6	Mostly Fair	Mostly Fair	College Degree
24	female	straight/heterosexual	0	2500	1	0	two or three times a month	1	5	Unfair to Partner	Unfair to Partner	Some College or A.A.
48	male	straight/heterosexual	40	55000	0	0	five or more times a week	less than a year	5	Unfair to Partner	Mostly Fair	College Degree
30	male	straight/heterosexual	40	75000	1	1	three to four times a week	1	very satisfied	Mostly Fair	Mostly Fair	College Degree
39	female	straight/heterosexual	40	112500	0	1	five or more times a week	less than a year	very satisfied	Mostly Fair	Mostly Fair	Some College or A.A.
30	female	straight/heterosexual	40	25000	0	0	three to four times a week	less than a year	5	Mostly Fair	Unfair to Me	College Degree
32	male	straight/heterosexual	40	45000	1	0	three to four times a week	1	very satisfied	Unfair to Partner	Mostly Fair	College Degree
74	male	straight/heterosexual	0	15000	0	0	once or twice a week	1	very satisfied	Mostly Fair	Mostly Fair	Some College or A.A.
28	female	straight/heterosexual	40	25000	1	0	once or twice a week	1	3	Unfair to Me	Unfair to Partner	College Degree
39	female	straight/heterosexual	40	35000	1	1	once or twice a week	1	very satisfied	Mostly Fair	Mostly Fair	Graduate Degree
30	male	straight/heterosexual	40	35000	0	0	once or twice a week	less than a year	very satisfied	Unfair to Partner	Mostly Fair	Some College or A.A.
25	female	straight/heterosexual	50	55000	0	0	once or twice a week	1	very satisfied	Mostly Fair	Mostly Fair	College Degree
28	male	straight/heterosexual	40	65000	0	0	once or twice a week	1	6	Mostly Fair	Unfair to Me	College Degree
24	male	straight/heterosexual	40	55000	1	0	once or twice a week	less than a year	very satisfied	Unfair to Me	Mostly Fair	College Degree
39	female	straight/heterosexual	50	55000	0	1	five or more times a week	less than a year	very satisfied	Unfair to Me	Unfair to Me	Some College or A.A.
51	male	straight/heterosexual	40	35000	1	1	two or three times a month	less than a year	6	Mostly Fair	Unfair to Me	Some College or A.A.
39	male	straight/heterosexual	60	75000	1	1	once or twice a week	1	5	Mostly Fair	Unfair to Me	Some College or A.A.
49	female	straight/heterosexual	40	65000	0	0	three to four times a week	1	6	Mostly Fair	Mostly Fair	Graduate Degree
22	female	straight/heterosexual	40	35000	0	0	five or more times a week	1	very satisfied	Unfair to Me	Mostly Fair	Some College or A.A.
48	male	straight/heterosexual	60	112500	0	1	once or twice a week	less than a year	5	Mostly Fair	Unfair to Me	Graduate Degree
37	female	straight/heterosexual	40	65000	0	1	once or twice a week	1	very satisfied	Unfair to Me	Unfair to Me	College Degree
45	female	straight/heterosexual	40	75000	0	0	once or twice a week	1	6	Mostly Fair	Unfair to Me	College Degree
30	female	straight/heterosexual	40	25000	0	1	three to four times a week	1	very satisfied	Mostly Fair	Mostly Fair	HS or Less
29	female	straight/heterosexual	40	35000	0	0	two or three times a month	1	neutral	Unfair to Partner	Mostly Fair	College Degree
24	male	straight/heterosexual	40	35000	1	0	three to four times a week	less than a year	very satisfied	Mostly Fair	Mostly Fair	College Degree
28	male	straight/heterosexual	2	2500	1	0	two or three times a month	1	5	Mostly Fair	Mostly Fair	Graduate Degree
22	female	straight/heterosexual	0	15000	1	0	once or twice a week	less than a year	5	Mostly Fair	Mostly Fair	HS or Less
47	male	straight/heterosexual	40	75000	1	1	three to four times a week	1	very satisfied	Mostly Fair	Mostly Fair	Some College or A.A.
22	female	straight/heterosexual	40	25000	0	1	two or three times a month	1	5	Mostly Fair	Unfair to Me	Some College or A.A.
29	male	straight/heterosexual	40	75000	1	0	more than once a day	1	very satisfied	Mostly Fair	Mostly Fair	Graduate Degree
27	female	straight/heterosexual	40	45000	0	0	five or more times a week	1	6	Unfair to Me	Unfair to Me	Graduate Degree
34	male	straight/heterosexual	50	137500	1	0	two or three times a month	1	very satisfied	Unfair to Me	Mostly Fair	College Degree
36	male	straight/heterosexual	40	55000	1	1	three to four times a week	1	very dissatisfied	Mostly Fair	Mostly Fair	Some College or A.A.
25	female	straight/heterosexual	40	45000	0	0	five or more times a week	1	very satisfied	Mostly Fair	Mostly Fair	College Degree
35	male	straight/heterosexual	60	137500	0	0	three to four times a week	1	6	Unfair to Partner	Unfair to Me	Graduate Degree
26	female	straight/heterosexual	70	45000	1	0	once or twice a week	less than a year	6	Mostly Fair	Mostly Fair	Graduate Degree
20	female	straight/heterosexual	40	7500	0	0	more than once a day	less than a year	very satisfied	Unfair to Partner	Unfair to Partner	HS or Less
32	female	straight/heterosexual	40	55000	0	1	five or more times a week	less than a year	very satisfied	Mostly Fair	Mostly Fair	Some College or A.A.
25	female	straight/heterosexual	40	45000	0	1	two or three times a month	1	neutral	Mostly Fair	Mostly Fair	Some College or A.A.
25	male	straight/heterosexual	50	55000	1	0	three to four times a week	1	very satisfied	Unfair to Partner	Mostly Fair	Graduate Degree
45	female	straight/heterosexual	30	35000	1	0	three to four times a week	less than a year	very satisfied	Mostly Fair	Mostly Fair	Graduate Degree
22	female	straight/heterosexual	40	25000	0	0	five or more times a week	less than a year	6	Unfair to Partner	Unfair to Me	Some College or A.A.
27	male	straight/heterosexual	40	85000	1	0	once or twice a week	less than a year	6	Mostly Fair	Mostly Fair	College Degree
27	female	straight/heterosexual	40	35000	1	0	five or more times a week	1	very satisfied	Unfair to Me	Mostly Fair	College Degree
35	male	straight/heterosexual	40	55000	1	1	once or twice a week	1	very satisfied	Unfair to Partner	Mostly Fair	College Degree
31	male	straight/heterosexual	40	75000	1	0	not at all or never had sex	less than a year	6	Mostly Fair	Mostly Fair	Graduate Degree
27	female	straight/heterosexual	40	35000	0	0	once or twice a week	less than a year	6	Mostly Fair	Mostly Fair	College Degree
27	male	straight/heterosexual	40	137500	1	0	two or three times a month	less than a year	6	Mostly Fair	Unfair to Me	College Degree
28	male	straight/heterosexual	40	35000	0	0	three to four times a week	less than a year	very satisfied	Unfair to Partner	Mostly Fair	Some College or A.A.
42	male	straight/heterosexual	30	137500	0	0	once or twice a week	1	6	Unfair to Partner	Mostly Fair	Graduate Degree
33	female	straight/heterosexual	30	65000	0	0	once or twice a week	less than a year	very satisfied	Unfair to Me	Unfair to Me	College Degree
24	female	straight/heterosexual	40	25000	0	0	once a month	1	5	Mostly Fair	Unfair to Partner	Some College or A.A.
21	female	straight/heterosexual	30	15000	0	0	once or twice a week	less than a year	6	Unfair to Partner	Unfair to Partner	Some College or A.A.
40	female	straight/heterosexual	50	45000	0	0	once or twice a week	1	2	Unfair to Me	Unfair to Me	College Degree
26	female	straight/heterosexual	40	35000	0	0	once or twice a week	1	very satisfied	Mostly Fair	Mostly Fair	College Degree
23	female	straight/heterosexual	60	35000	1	0	five or more times a week	1	neutral	Unfair to Me	Unfair to Me	Some College or A.A.
36	female	straight/heterosexual	40	85000	1	0	once or twice a week	1	very satisfied	Unfair to Me	Unfair to Me	Some College or A.A.
24	female	straight/heterosexual	40	15000	0	1	five or more times a week	less than a year	6	Mostly Fair	Unfair to Partner	College Degree
35	male	straight/heterosexual	60	75000	1	1	three to four times a week	1	5	Unfair to Me	Unfair to Me	Graduate Degree
25	female	straight/heterosexual	40	45000	0	0	two or three times a month	less than a year	very satisfied	Mostly Fair	Mostly Fair	College Degree
29	male	straight/heterosexual	40	55000	1	0	once or twice a week	1	6	Mostly Fair	Mostly Fair	Graduate Degree
48	male	straight/heterosexual	50	55000	1	1	once or twice a week	1	6	Mostly Fair	Mostly Fair	Some College or A.A.
53	female	straight/heterosexual	50	45000	1	1	three to four times a week	1	very satisfied	Mostly Fair	Mostly Fair	Some College or A.A.
32	male	straight/heterosexual	40	45000	1	0	three to four times a week	1	very satisfied	Mostly Fair	Mostly Fair	Some College or A.A.
50	male	straight/heterosexual	40	45000	1	1	two or three times a month	1	6	Mostly Fair	Mostly Fair	Some College or A.A.
26	female	straight/heterosexual	50	35000	1	0	once or twice a week	1	very satisfied	Unfair to Me	Unfair to Partner	College Degree
39	male	straight/heterosexual	60	55000	1	1	three to four times a week	1	very satisfied	Unfair to Partner	Unfair to Partner	Some College or A.A.
27	female	straight/heterosexual	50	35000	0	0	two or three times a month	1	6	Unfair to Me	Mostly Fair	College Degree
44	male	straight/heterosexual	50	75000	1	1	five or more times a week	1	very satisfied	Mostly Fair	Mostly Fair	Some College or A.A.
37	female	straight/heterosexual	70	35000	1	1	once or twice a week	1	very satisfied	Mostly Fair	Mostly Fair	Some College or A.A.
28	female	straight/heterosexual	80	55000	0	0	once or twice a week	1	very satisfied	Unfair to Me	Unfair to Partner	Graduate Degree
41	female	straight/heterosexual	0	15000	1	0	two or three times a month	less than a year	3	Mostly Fair	Unfair to Me	College Degree
28	female	straight/heterosexual	40	25000	1	0	three to four times a week	1	very satisfied	Unfair to Me	Mostly Fair	Some College or A.A.
45	female	straight/heterosexual	20	175000	1	1	three to four times a week	1	5	Unfair to Me	Unfair to Me	College Degree
38	male	straight/heterosexual	50	55000	1	1	three to four times a week	1	6	Mostly Fair	Unfair to Partner	Some College or A.A.
24	female	straight/heterosexual	40	25000	1	0	once or twice a week	1	very satisfied	Mostly Fair	Mostly Fair	College Degree
54	female	straight/heterosexual	30	25000	1	1	not at all or never had sex	1	2	Unfair to Me	Mostly Fair	Some College or A.A.
37	male	straight/heterosexual	40	35000	0	0	three to four times a week	less than a year	very satisfied	Unfair to Me	Unfair to Me	Graduate Degree
28	male	straight/heterosexual	50	25000	0	0	three to four times a week	1	very satisfied	Mostly Fair	Mostly Fair	College Degree
26	male	straight/heterosexual	40	45000	1	0	once or twice a week	less than a year	neutral	Unfair to Partner	Mostly Fair	Some College or A.A.
38	male	straight/heterosexual	40	137500	1	1	three to four times a week	less than a year	very satisfied	Mostly Fair	Unfair to Me	College Degree
46	female	straight/heterosexual	40	35000	1	1	once a month	1	very satisfied	Unfair to Partner	Unfair to Partner	Some College or A.A.
52	male	straight/heterosexual	40	137500	0	1	once or twice a week	1	3	Mostly Fair	Mostly Fair	College Degree
40	female	straight/heterosexual	0	25000	0	1	once a month	less than a year	very dissatisfied	Unfair to Me	Unfair to Me	Some College or A.A.
29	female	straight/heterosexual	40	15000	0	1	once or twice a week	1	5	Unfair to Me	Unfair to Partner	Some College or A.A.
29	male	straight/heterosexual	40	35000	1	0	three to four times a week	1	very satisfied	Mostly Fair	Mostly Fair	Some College or A.A.
49	male	straight/heterosexual	50	65000	1	1	once or twice a week	less than a year	very satisfied	Unfair to Partner	Unfair to Me	Some College or A.A.
35	female	straight/heterosexual	40	35000	1	1	once or twice a week	1	very satisfied	Unfair to Me	Unfair to Partner	Some College or A.A.
33	male	straight/heterosexual	40	25000	0	0	once or twice a week	1	very dissatisfied	Unfair to Partner	Mostly Fair	Some College or A.A.
58	male	straight/heterosexual	60	75000	0	0	once or twice a week	1	2	Mostly Fair	Unfair to Me	College Degree
58	male	straight/heterosexual	50	55000	1	0	once or twice a week	1	6	Mostly Fair	Mostly Fair	College Degree
48	male	straight/heterosexual	40	112500	1	1	once or twice a week	1	2	Mostly Fair	Unfair to Me	Some College or A.A.
34	male	straight/heterosexual	30	175000	0	0	once or twice a week	1	6	Unfair to Partner	Mostly Fair	College Degree
55	male	straight/heterosexual	40	250000	1	1	five or more times a week	less than a year	very satisfied	Mostly Fair	Mostly Fair	College Degree
28	female	straight/heterosexual	50	95000	0	0	once or twice a week	less than a year	5	Unfair to Partner	Mostly Fair	Graduate Degree
27	male	straight/heterosexual	50	95000	0	1	five or more times a week	1	very satisfied	Mostly Fair	Mostly Fair	Some College or A.A.
33	male	straight/heterosexual	0	7500	0	0	once or twice a week	less than a year	neutral	Mostly Fair	Mostly Fair	Graduate Degree
47	female	straight/heterosexual	40	35000	0	1	three to four times a week	1	very satisfied	Unfair to Partner	Mostly Fair	Some College or A.A.
32	female	straight/heterosexual	40	55000	1	1	once or twice a week	less than a year	5	Unfair to Me	Unfair to Me	Some College or A.A.
31	female	straight/heterosexual	40	25000	0	0	three to four times a week	less than a year	6	Unfair to Me	Mostly Fair	Some College or A.A.
50	male	straight/heterosexual	40	55000	1	1	once or twice a week	1	neutral	Unfair to Partner	Mostly Fair	Some College or A.A.
43	female	straight/heterosexual	40	25000	0	1	once or twice a week	1	very satisfied	Unfair to Me	Unfair to Partner	Some College or A.A.
30	male	straight/heterosexual	70	55000	1	0	three to four times a week	1	2	Unfair to Partner	Mostly Fair	Some College or A.A.
28	female	straight/heterosexual	40	25000	0	0	once every few months	1	6	Mostly Fair	Mostly Fair	College Degree
33	male	straight/heterosexual	40	45000	0	1	once or twice a week	1	very satisfied	Mostly Fair	Mostly Fair	Some College or A.A.
49	male	straight/heterosexual	40	65000	1	1	five or more times a week	less than a year	6	Unfair to Me	Unfair to Me	Some College or A.A.
23	female	straight/heterosexual	40	25000	0	0	three to four times a week	1	very satisfied	Mostly Fair	Unfair to Partner	Some College or A.A.
38	male	straight/heterosexual	70	45000	1	1	once or twice a week	less than a year	6	Unfair to Partner	Mostly Fair	Some College or A.A.
25	male	straight/heterosexual	40	45000	0	0	once or twice a week	1	6	Mostly Fair	Mostly Fair	Some College or A.A.
58	male	straight/heterosexual	50	137500	1	0	once or twice a week	less than a year	very satisfied	Unfair to Partner	Mostly Fair	College Degree
23	male	straight/heterosexual	10	2500	1	0	three to four times a week	1	6	Mostly Fair	Mostly Fair	Some College or A.A.
32	female	straight/heterosexual	40	25000	1	0	three to four times a week	1	6	Unfair to Me	Mostly Fair	Some College or A.A.
23	male	straight/heterosexual	40	25000	1	0	two or three times a month	1	neutral	Unfair to Partner	Mostly Fair	Some College or A.A.
27	female	straight/heterosexual	0	7500	0	1	five or more times a week	less than a year	very satisfied	Mostly Fair	Mostly Fair	HS or Less
38	female	straight/heterosexual	40	95000	0	1	three to four times a week	1	5	Unfair to Me	Mostly Fair	Some College or A.A.
39	male	straight/heterosexual	40	45000	0	1	once or twice a week	1	very satisfied	Mostly Fair	Mostly Fair	HS or Less
33	male	straight/heterosexual	50	137500	0	0	five or more times a week	less than a year	very satisfied	Unfair to Partner	Mostly Fair	Graduate Degree
40	female	straight/heterosexual	40	45000	1	1	once or twice a week	1	very satisfied	Unfair to Me	Mostly Fair	College Degree
26	female	straight/heterosexual	40	35000	0	0	three to four times a week	less than a year	very satisfied	Mostly Fair	Mostly Fair	College Degree
26	female	straight/heterosexual	40	35000	0	0	three to four times a week	less than a year	very satisfied	Unfair to Me	Mostly Fair	College Degree
36	female	straight/heterosexual	40	45000	0	1	three to four times a week	1	6	Mostly Fair	Unfair to Me	Some College or A.A.
24	male	straight/heterosexual	40	25000	0	0	two or three times a month	less than a year	neutral	Mostly Fair	Mostly Fair	College Degree
31	male	straight/heterosexual	40	45000	1	1	five or more times a week	less than a year	very satisfied	Unfair to Partner	Mostly Fair	College Degree
32	female	straight/heterosexual	40	35000	1	0	once or twice a week	1	very satisfied	Unfair to Me	Mostly Fair	Some College or A.A.
29	male	straight/heterosexual	40	112500	0	1	five or more times a week	less than a year	very satisfied	Unfair to Partner	Mostly Fair	College Degree
46	male	straight/heterosexual	50	75000	1	1	five or more times a week	1	very satisfied	Mostly Fair	Mostly Fair	HS or Less
21	female	straight/heterosexual	40	25000	1	0	more than once a day	1	very satisfied	Mostly Fair	Mostly Fair	Some College or A.A.
29	male	straight/heterosexual	40	55000	1	0	once or twice a week	less than a year	very satisfied	Mostly Fair	Mostly Fair	Graduate Degree
32	female	straight/heterosexual	40	35000	1	1	three to four times a week	less than a year	neutral	Unfair to Me	Mostly Fair	Some College or A.A.
27	female	straight/heterosexual	40	45000	1	0	three to four times a week	less than a year	5	Unfair to Me	Mostly Fair	Graduate Degree
26	female	straight/heterosexual	40	65000	1	0	once or twice a week	1	very satisfied	Mostly Fair	Mostly Fair	College Degree
43	female	straight/heterosexual	50	45000	1	1	three to four times a week	1	6	Unfair to Me	Unfair to Me	Some College or A.A.
29	female	straight/heterosexual	40	75000	0	0	three to four times a week	less than a year	very satisfied	Mostly Fair	Mostly Fair	Some College or A.A.
25	female	straight/heterosexual	40	25000	0	0	once or twice a week	1	3	Unfair to Me	Unfair to Me	College Degree
28	male	straight/heterosexual	20	15000	1	0	once or twice a week	less than a year	6	Mostly Fair	Mostly Fair	Some College or A.A.
41	female	straight/heterosexual	40	55000	1	1	three to four times a week	less than a year	very satisfied	Mostly Fair	Mostly Fair	College Degree
36	male	straight/heterosexual	50	45000	0	1	five or more times a week	1	6	Mostly Fair	Mostly Fair	Some College or A.A.
34	female	straight/heterosexual	40	65000	0	1	three to four times a week	less than a year	very satisfied	Mostly Fair	Mostly Fair	College Degree
45	male	straight/heterosexual	50	95000	1	1	five or more times a week	1	very satisfied	Mostly Fair	Mostly Fair	College Degree
39	male	straight/heterosexual	60	175000	1	1	three to four times a week	less than a year	6	Mostly Fair	Mostly Fair	College Degree
51	male	straight/heterosexual	50	85000	1	1	more than once a day	less than a year	very satisfied	Mostly Fair	Mostly Fair	College Degree
32	male	straight/heterosexual	40	45000	1	1	three to four times a week	1	very satisfied	Mostly Fair	Mostly Fair	Graduate Degree
26	female	straight/heterosexual	40	55000	0	0	five or more times a week	less than a year	very satisfied	Mostly Fair	Mostly Fair	College Degree
32	female	straight/heterosexual	40	65000	0	0	once or twice a week	1	very satisfied	Mostly Fair	Mostly Fair	College Degree
33	female	straight/heterosexual	40	45000	0	1	three to four times a week	less than a year	5	Unfair to Me	Unfair to Me	HS or Less
29	male	straight/heterosexual	40	45000	1	0	once or twice a week	1	6	Unfair to Me	Mostly Fair	Graduate Degree
22	male	straight/heterosexual	10	7500	0	0	three to four times a week	less than a year	5	Unfair to Partner	Mostly Fair	College Degree
24	female	straight/heterosexual	40	35000	1	0	three to four times a week	less than a year	very satisfied	Unfair to Partner	Mostly Fair	College Degree
53	male	straight/heterosexual	50	55000	1	1	once or twice a week	less than a year	very satisfied	Mostly Fair	Mostly Fair	Some College or A.A.
28	female	straight/heterosexual	20	15000	1	1	five or more times a week	less than a year	very satisfied	Mostly Fair	Mostly Fair	HS or Less
36	female	straight/heterosexual	40	55000	1	0	three to four times a week	1	5	Mostly Fair	Unfair to Me	Some College or A.A.
42	female	straight/heterosexual	40	45000	1	1	five or more times a week	less than a year	very satisfied	Mostly Fair	Mostly Fair	Some College or A.A.
46	female	straight/heterosexual	40	65000	1	1	five or more times a week	less than a year	very satisfied	Unfair to Me	Mostly Fair	Some College or A.A.
54	male	straight/heterosexual	70	85000	1	1	not at all or never had sex	less than a year	3	Mostly Fair	Unfair to Partner	College Degree
25	female	straight/heterosexual	30	25000	0	0	once or twice a week	less than a year	6	Unfair to Me	Mostly Fair	HS or Less
32	male	straight/heterosexual	50	95000	1	1	three to four times a week	less than a year	very satisfied	Mostly Fair	Mostly Fair	College Degree
24	female	straight/heterosexual	40	25000	0	0	once or twice a week	less than a year	very satisfied	Mostly Fair	Mostly Fair	College Degree
30	female	straight/heterosexual	40	35000	0	0	three to four times a week	less than a year	6	Mostly Fair	Mostly Fair	Some College or A.A.
25	female	straight/heterosexual	40	25000	1	0	three to four times a week	less than a year	very satisfied	Mostly Fair	Mostly Fair	Some College or A.A.
46	female	straight/heterosexual	40	35000	1	1	two or three times a month	1	neutral	Mostly Fair	Mostly Fair	College Degree
28	female	straight/heterosexual	40	35000	1	0	two or three times a month	1	very satisfied	Unfair to Me	Mostly Fair	Some College or A.A.
44	male	straight/heterosexual	50	75000	0	1	once or twice a week	less than a year	6	Mostly Fair	Mostly Fair	Some College or A.A.
31	female	straight/heterosexual	0	2500	0	1	once or twice a week	1	neutral	Unfair to Me	Unfair to Partner	Some College or A.A.
33	female	straight/heterosexual	50	45000	0	0	not at all or never had sex	1	6	Mostly Fair	Unfair to Me	Some College or A.A.
48	female	straight/heterosexual	40	45000	0	0	three to four times a week	1	neutral	Unfair to Me	Mostly Fair	Some College or A.A.
26	female	straight/heterosexual	50	75000	1	0	once a month	1	neutral	Mostly Fair	Unfair to Me	College Degree
38	female	straight/heterosexual	40		0	1	five or more times a week	less than a year	very satisfied	Mostly Fair	Mostly Fair	Some College or A.A.
50	male	straight/heterosexual	40	85000	0	1	five or more times a week	1	5	Mostly Fair	Unfair to Me	Some College or A.A.
25	female	straight/heterosexual	40	45000	1	0	once or twice a week	1	5	Unfair to Partner	Unfair to Partner	College Degree
30	male	straight/heterosexual	20	55000	0	0	once a month	1	6	Unfair to Me	Mostly Fair	College Degree
26	female	straight/heterosexual	0	2500	0	0	two or three times a month	less than a year	3	Unfair to Me	Mostly Fair	Graduate Degree
31	female	straight/heterosexual	40	35000	0	0	three to four times a week	1	very satisfied	Unfair to Me	Mostly Fair	Some College or A.A.
26	female	straight/heterosexual	40	25000	1	0	five or more times a week	less than a year	very satisfied	Unfair to Me	Mostly Fair	College Degree
45	male	straight/heterosexual	40	175000	0	1	more than once a day	less than a year	very satisfied	Mostly Fair	Mostly Fair	College Degree
55	female	straight/heterosexual	40	35000	1	0	two or three times a month	less than a year	3	Unfair to Me	Unfair to Me	Some College or A.A.
36	female	straight/heterosexual	40	35000	1	0	not at all or never had sex	1	very dissatisfied	Unfair to Me	Unfair to Me	Some College or A.A.
24	female	straight/heterosexual	30	25000	1	1	more than once a day	1	very satisfied	Unfair to Me	Unfair to Partner	College Degree
40	female	straight/heterosexual	50	112500	0	0	three to four times a week	less than a year	very satisfied	Mostly Fair	Mostly Fair	Graduate Degree
32	male	straight/heterosexual	40	55000	0	1	once or twice a week	1	6	Unfair to Me	Mostly Fair	Some College or A.A.
22	male	straight/heterosexual	10	7500	1	0	two or three times a month	less than a year	6	Mostly Fair	Mostly Fair	College Degree
45	male	straight/heterosexual	60	45000	1	1	two or three times a month	less than a year	2	Unfair to Partner	Mostly Fair	College Degree
21	female	straight/heterosexual	40	15000	1	0	three to four times a week	less than a year	very satisfied	Mostly Fair	Mostly Fair	Some College or A.A.
30	male	straight/heterosexual	50	15000	1	0	once or twice a week	1	6	Mostly Fair	Unfair to Partner	Graduate Degree
23	female	straight/heterosexual	40	25000	1	0	three to four times a week	less than a year	very satisfied	Mostly Fair	Mostly Fair	Some College or A.A.
31	male	straight/heterosexual	50	75000	1	0	five or more times a week	less than a year	neutral	Mostly Fair	Unfair to Me	HS or Less
26	female	straight/heterosexual	0	15000	0	1	five or more times a week	1	very satisfied	Unfair to Me	Mostly Fair	HS or Less
37	female	straight/heterosexual	40	35000	1	1	three to four times a week	1	very satisfied	Mostly Fair	Mostly Fair	Some College or A.A.
38	female	straight/heterosexual	40	7500	1	1	once or twice a week	less than a year	5	Unfair to Partner	Mostly Fair	Some College or A.A.
49	female	straight/heterosexual	50	112500	1	1	three to four times a week	1	very satisfied	Mostly Fair	Mostly Fair	College Degree
22	female	straight/heterosexual	20	15000	0	0	once a month	1	very satisfied	Unfair to Me	Mostly Fair	Some College or A.A.
33	female	straight/heterosexual	40	35000	0	0	three to four times a week	1	very satisfied	Unfair to Me	Mostly Fair	HS or Less
27	female	straight/heterosexual	50	25000	1	0	once or twice a week	1	very satisfied	Mostly Fair	Mostly Fair	College Degree
26	female	straight/heterosexual	70	85000	1	0	three to four times a week	1	6	Mostly Fair	Mostly Fair	Graduate Degree
47	female	straight/heterosexual	10	65000	1	1	three to four times a week	1	6	Unfair to Partner	Mostly Fair	Graduate Degree
30	male	straight/heterosexual	40	35000	1	1	once or twice a week	less than a year	very satisfied	Mostly Fair	Mostly Fair	College Degree
48	female	straight/heterosexual	50	35000	1	1	three to four times a week	less than a year	very satisfied	Unfair to Partner	Mostly Fair	Some College or A.A.
34	female	straight/heterosexual	30	55000	0	0	two or three times a month	less than a year	very satisfied	Mostly Fair	Unfair to Partner	College Degree
34	female	straight/heterosexual	0	45000	0	1	five or more times a week	less than a year	6	Mostly Fair	Mostly Fair	Some College or A.A.
51	female	straight/heterosexual	40	45000	1	1	five or more times a week	less than a year	5	Unfair to Partner	Mostly Fair	Some College or A.A.
25	female	straight/heterosexual	40	25000	0	0	five or more times a week	less than a year	6	Unfair to Me	Mostly Fair	Some College or A.A.
34	female	straight/heterosexual	0	35000	1	1	once or twice a week	less than a year	2	Unfair to Me	Mostly Fair	Some College or A.A.
29	female	straight/heterosexual	60	65000	0	0	two or three times a month	1	very satisfied	Unfair to Me	Mostly Fair	College Degree
41	male	straight/heterosexual	40	25000	0	0	five or more times a week	1	6	Unfair to Partner	Unfair to Me	College Degree
38	male	straight/heterosexual	60	95000	0	0	two or three times a month	less than a year	very dissatisfied	Unfair to Me	Unfair to Me	College Degree
29	female	straight/heterosexual	10	112500	1	1	two or three times a month	1	6	Mostly Fair	Mostly Fair	Graduate Degree
30	female	straight/heterosexual	40	45000	0	0	once or twice a week	1	6	Mostly Fair	Mostly Fair	College Degree
28	female	straight/heterosexual	80	35000	0	1	once or twice a week	1	neutral	Unfair to Me	Unfair to Me	HS or Less
45	female	straight/heterosexual	40	65000	1	0	three to four times a week	less than a year	6	Mostly Fair	Unfair to Me	Some College or A.A.
25	female	straight/heterosexual	40	35000	1	0	five or more times a week	1	very satisfied	Unfair to Me	Mostly Fair	College Degree
27	male	straight/heterosexual	40	55000	0	0	once or twice a week	less than a year	3	Mostly Fair	Unfair to Me	Graduate Degree
51	male	straight/heterosexual	40	137500	1	1	more than once a day	less than a year	very satisfied	Unfair to Partner	Mostly Fair	College Degree
27	female	straight/heterosexual	40	35000	1	0	once or twice a week	less than a year	2	Unfair to Me	Mostly Fair	Graduate Degree
23	male	straight/heterosexual	40	25000	0	0	once or twice a week	1	6	Mostly Fair	Mostly Fair	Some College or A.A.
25	female	straight/heterosexual	50	35000	0	0	once a month	less than a year	neutral	Unfair to Partner	Mostly Fair	College Degree
49	male	straight/heterosexual	40	75000	1	0	three to four times a week	less than a year	6	Mostly Fair	Mostly Fair	Some College or A.A.
20	female	straight/heterosexual	40		0	0	five or more times a week	less than a year	very satisfied	Mostly Fair	Mostly Fair	HS or Less
49	male	straight/heterosexual	40	112500	0	1	five or more times a week	1	very satisfied	Mostly Fair	Mostly Fair	College Degree
51	female	straight/heterosexual	40	35000	1	0	once or twice a week	less than a year	very satisfied	Unfair to Partner	Unfair to Partner	HS or Less
27	female	straight/heterosexual	40	45000	0	0	three to four times a week	1	neutral	Mostly Fair	Unfair to Partner	College Degree
24	female	straight/heterosexual	40	35000	1	0	three to four times a week	less than a year	3	Unfair to Me	Unfair to Me	College Degree
25	female	straight/heterosexual	40	25000	1	1	three to four times a week	1	very satisfied	Unfair to Partner	Mostly Fair	Some College or A.A.
24	male	straight/heterosexual	40	15000	1	0	three to four times a week	less than a year	very satisfied	Unfair to Partner	Mostly Fair	College Degree
40	male	straight/heterosexual	50	65000	1	0	three to four times a week	less than a year	very satisfied	Mostly Fair	Mostly Fair	College Degree
32	female	straight/heterosexual	40	55000	0	0	once every few months	1	6	Mostly Fair	Unfair to Me	Some College or A.A.
26	female	straight/heterosexual	40	35000	1	0	three to four times a week	less than a year	very satisfied	Mostly Fair	Mostly Fair	College Degree
39	female	straight/heterosexual	40	55000	1	1	once or twice a week	1	very satisfied	Unfair to Partner	Unfair to Me	Some College or A.A.
34	female	straight/heterosexual	40	45000	0	1	more than once a day	1	very satisfied	Mostly Fair	Mostly Fair	Some College or A.A.
26	male	straight/heterosexual	40	45000	0	0	three to four times a week	1	6	Unfair to Partner	Mostly Fair	Some College or A.A.
20	female	straight/heterosexual	0	7500	0	0	five or more times a week	1	very satisfied	Mostly Fair	Mostly Fair	College Degree
30	female	straight/heterosexual	30	7500	0	1	once or twice a week	1	2	Unfair to Me	Mostly Fair	Some College or A.A.
29	female	straight/heterosexual	40	45000	1	0	three to four times a week	less than a year	very satisfied	Mostly Fair	Unfair to Partner	College Degree
37	female	straight/heterosexual	40	25000	1	1	once every few months	1	5	Mostly Fair	Mostly Fair	College Degree
31	female	straight/heterosexual	0	112500	0	0	five or more times a week	less than a year	6	Mostly Fair	Mostly Fair	College Degree
55	male	straight/heterosexual	50	137500	0	1	more than once a day	less than a year	6	Mostly Fair	Unfair to Me	Graduate Degree
39	male	straight/heterosexual	0	25000	1	1	more than once a day	less than a year	very dissatisfied	Unfair to Me	Unfair to Me	Some College or A.A.
33	female	straight/heterosexual	50	45000	1	1	not at all or never had sex	less than a year	very dissatisfied	Mostly Fair	Unfair to Me	College Degree
23	male	straight/heterosexual	40	55000	1	0	three to four times a week	less than a year	very satisfied	Mostly Fair	Mostly Fair	College Degree
30	male	straight/heterosexual	50	55000	0	0	once or twice a week	less than a year	very satisfied	Unfair to Partner	Unfair to Me	Some College or A.A.
33	female	straight/heterosexual	40	35000	1	1	once or twice a week	less than a year	5	Mostly Fair	Mostly Fair	Some College or A.A.
41	female	straight/heterosexual	50	25000	0	0	once or twice a week	1	2	Unfair to Me	Unfair to Me	Some College or A.A.
31	female	straight/heterosexual	40	35000	0	0	five or more times a week	less than a year	6	Mostly Fair	Mostly Fair	College Degree
32	male	straight/heterosexual	40	75000	0	1	five or more times a week	1	very satisfied	Mostly Fair	Mostly Fair	College Degree
23	female	straight/heterosexual	40	45000	0	0	three to four times a week	1	very satisfied	Mostly Fair	Mostly Fair	College Degree
38	male	straight/heterosexual	50	55000	0	0	once a month	1	very satisfied	Unfair to Me	Mostly Fair	Some College or A.A.
38	male	straight/heterosexual	50	65000	0	1	once every few months	less than a year	2	Mostly Fair	Unfair to Me	Some College or A.A.
25	female	straight/heterosexual	40	35000	0	0	three to four times a week	less than a year	6	Unfair to Me	Unfair to Me	College Degree
26	male	straight/heterosexual	30	15000	1	0	five or more times a week	less than a year	very satisfied	Unfair to Partner	Unfair to Partner	Graduate Degree
38	female	straight/heterosexual	40	25000	1	1	five or more times a week	less than a year	very dissatisfied	Mostly Fair	Mostly Fair	Some College or A.A.
30	male	straight/heterosexual	40	75000	1	0	three to four times a week	less than a year	very dissatisfied	Mostly Fair	Mostly Fair	Graduate Degree
39	female	straight/heterosexual	0	2500	1	1	three to four times a week	1	6	Mostly Fair	Mostly Fair	HS or Less
23	female	straight/heterosexual	40	15000	1	0	three to four times a week	less than a year	6	Mostly Fair	Mostly Fair	Some College or A.A.
33	male	straight/heterosexual	40	65000	1	1	once or twice a week	less than a year	6	Mostly Fair	Mostly Fair	College Degree
47	female	straight/heterosexual	40	45000	1	1	five or more times a week	1	5	Unfair to Me	Unfair to Me	Some College or A.A.
26	female	straight/heterosexual	40	25000	0	1	three to four times a week	1	6	Unfair to Me	Mostly Fair	College Degree
57	male	straight/heterosexual	50	1500000	1	1	once or twice a week	less than a year	very satisfied	Mostly Fair	Mostly Fair	Graduate Degree
28	female	straight/heterosexual	80	25000	0	0	two or three times a month	1	3	Unfair to Me	Unfair to Me	HS or Less
24	male	straight/heterosexual	40	35000	0	0	once or twice a week	1	5	Unfair to Me	Mostly Fair	Some College or A.A.
28	female	straight/heterosexual	40	45000	0	0	two or three times a month	1	neutral	Mostly Fair	Unfair to Partner	College Degree
26	female	straight/heterosexual	40	25000	0	0	five or more times a week	1	very satisfied	Mostly Fair	Mostly Fair	College Degree
28	female	straight/heterosexual	40	45000	1	0	five or more times a week	less than a year	very satisfied	Mostly Fair	Mostly Fair	College Degree
52	female	straight/heterosexual	40	35000	1	1	three to four times a week	less than a year	6	Mostly Fair	Unfair to Partner	College Degree
27	female	straight/heterosexual	40	35000	1	1	once or twice a week	less than a year	very satisfied	Mostly Fair	Mostly Fair	Some College or A.A.
28	female	straight/heterosexual	40	137500	0	0	three to four times a week	1	very satisfied	Unfair to Me	Mostly Fair	College Degree
35	male	straight/heterosexual	50	95000	0	0	three to four times a week	1	5	Unfair to Me	Mostly Fair	Graduate Degree
23	female	straight/heterosexual	50	45000	0	0	five or more times a week	1	neutral	Unfair to Me	Unfair to Partner	Some College or A.A.
38	male	straight/heterosexual	50	85000	1	1	three to four times a week	less than a year	very satisfied	Mostly Fair	Mostly Fair	College Degree
43	female	straight/heterosexual	60	75000	0	1	once or twice a week	1	very satisfied	Unfair to Me	Unfair to Me	HS or Less
44	female	straight/heterosexual	40	55000	0	0	three to four times a week	less than a year	very satisfied	Mostly Fair	Unfair to Me	HS or Less
41	male	straight/heterosexual	50	15000	1	0	three to four times a week	less than a year	6	Mostly Fair	Mostly Fair	Graduate Degree
25	female	straight/heterosexual	40	25000	0	0	three to four times a week	less than a year	very satisfied	Mostly Fair	Mostly Fair	College Degree
35	male	straight/heterosexual	50	400000	0	0	three to four times a week	1	5	Mostly Fair	Mostly Fair	College Degree
45	male	straight/heterosexual	40	75000	0	1	two or three times a month	1	2	Unfair to Partner	Mostly Fair	Some College or A.A.
29	male	straight/heterosexual	60	75000	1	0	five or more times a week	less than a year	very satisfied	Unfair to Me	Unfair to Me	Graduate Degree
39	female	straight/heterosexual	50	35000	0	0	three to four times a week	1	very satisfied	Mostly Fair	Mostly Fair	College Degree
25	female	straight/heterosexual	50	75000	1	0	once or twice a week	1	very satisfied	Unfair to Me	Mostly Fair	Some College or A.A.
34	female	straight/heterosexual	40	35000	0	1	once or twice a week	1	neutral	Mostly Fair	Mostly Fair	HS or Less
30	female	straight/heterosexual	40	35000	1	0	five or more times a week	1	5	Mostly Fair	Mostly Fair	HS or Less
27	female	straight/heterosexual	40	15000	0	0	once or twice a week	1	very satisfied	Unfair to Me	Mostly Fair	Graduate Degree
36	female	straight/heterosexual	40	35000	0	0	once a year	1	6	Unfair to Me	Mostly Fair	Some College or A.A.
48	female	straight/heterosexual	40	35000	1	1	once or twice a week	less than a year	6	Mostly Fair	Mostly Fair	College Degree
34	male	straight/heterosexual	60	45000	0	1	three to four times a week	less than a year	5	Unfair to Me	Unfair to Me	Some College or A.A.
36	female	straight/heterosexual	40	45000	0	0	five or more times a week	less than a year	very satisfied	Mostly Fair	Mostly Fair	Graduate Degree
45	male	straight/heterosexual	70	65000	1	1	three to four times a week	1	5	Unfair to Me	Unfair to Partner	College Degree
34	female	straight/heterosexual	0	75000	0	0	five or more times a week	less than a year	very satisfied	Mostly Fair	Unfair to Partner	College Degree
28	male	straight/heterosexual	50	75000	1	0	five or more times a week	less than a year	5	Unfair to Partner	Mostly Fair	College Degree
35	female	straight/heterosexual	40	55000	0	1	three to four times a week	1	very satisfied	Mostly Fair	Unfair to Partner	College Degree
25	female	straight/heterosexual	40	25000	0	1	once or twice a week	1	very satisfied	Unfair to Me	Mostly Fair	College Degree
30	male	straight/heterosexual	30	95000	1	0	once or twice a week	1	very satisfied	Mostly Fair	Mostly Fair	College Degree
23	male	straight/heterosexual	40	15000	1	0	five or more times a week	less than a year	5	Mostly Fair	Mostly Fair	Some College or A.A.
30	male	straight/heterosexual	40	35000	1	0	once or twice a week	1	5	Unfair to Me	Mostly Fair	Some College or A.A.
43	male	straight/heterosexual	40	55000	0	1	once or twice a week	1	5	Unfair to Partner	Mostly Fair	Some College or A.A.
37	female	straight/heterosexual	40	35000	1	1	two or three times a month	1	very satisfied	Unfair to Partner	Mostly Fair	HS or Less
27	female	straight/heterosexual	40	35000	0	1	more than once a day	less than a year	6	Unfair to Me	Mostly Fair	Some College or A.A.
54	male	straight/heterosexual	50	137500	1	1	five or more times a week	less than a year	very satisfied	Mostly Fair	Mostly Fair	College Degree
20	female	straight/heterosexual	60	25000	1	1	five or more times a week	less than a year	very satisfied	Mostly Fair	Unfair to Me	Some College or A.A.
31	female	straight/heterosexual	50	25000	0	0	once or twice a week	1	2	Unfair to Me	Mostly Fair	HS or Less
43	female	straight/heterosexual	0	95000	1	0	three to four times a week	1	6	Mostly Fair	Mostly Fair	College Degree
29	male	straight/heterosexual	40	35000	0	0	five or more times a week	1	6	Mostly Fair	Unfair to Me	College Degree
53	male	straight/heterosexual	30	15000	1	1	three to four times a week	less than a year	very satisfied	Unfair to Me	Unfair to Me	College Degree
33	male	straight/heterosexual	40	65000	1	0	once a month	less than a year	neutral	Mostly Fair	Mostly Fair	College Degree
62	male	straight/heterosexual	40	137500	0	0	three to four times a week	less than a year	very satisfied	Mostly Fair	Mostly Fair	Graduate Degree
33	female	straight/heterosexual	50	45000	0	0	once or twice a week	less than a year	very satisfied	Unfair to Me	Mostly Fair	College Degree
44	male	straight/heterosexual	40	45000	1	1	once or twice a week	less than a year	6	Unfair to Partner	Mostly Fair	Some College or A.A.
35	female	straight/heterosexual	80	45000	0	0	more than once a day	less than a year	very satisfied	Mostly Fair	Mostly Fair	Some College or A.A.
27	female	straight/heterosexual	50	15000	1	1	three to four times a week	1	3	Unfair to Me	Unfair to Me	HS or Less
46	male	straight/heterosexual	60	112500	1	1	five or more times a week	1	very satisfied	Unfair to Partner	Mostly Fair	Graduate Degree
22	male	straight/heterosexual	40	25000	1	0	five or more times a week	less than a year	very satisfied	Unfair to Me	Mostly Fair	HS or Less
33	female	straight/heterosexual	0	15000	1	0	five or more times a week	less than a year	very satisfied	Mostly Fair	Mostly Fair	Graduate Degree
37	male	straight/heterosexual	40	25000	0	0	two or three times a month	less than a year	3	Unfair to Me	Mostly Fair	Some College or A.A.
31	male	straight/heterosexual	40	65000	1	1	once or twice a week	1	very satisfied	Mostly Fair	Mostly Fair	Graduate Degree
40	female	straight/heterosexual	0	25000	1	1	five or more times a week	less than a year	6	Mostly Fair	Mostly Fair	Some College or A.A.
31	female	straight/heterosexual	50	85000	0	0	once or twice a week	less than a year	neutral	Unfair to Partner	Mostly Fair	College Degree
29	female	straight/heterosexual	60	95000	0	0	once or twice a week	1	very satisfied	Mostly Fair	Mostly Fair	Some College or A.A.
28	female	straight/heterosexual	40	35000	1	0	three to four times a week	1	very satisfied	Mostly Fair	Mostly Fair	College Degree
31	male	straight/heterosexual	40	55000	0	0	three to four times a week	less than a year	5	Mostly Fair	Unfair to Me	College Degree
25	male	straight/heterosexual	40	25000	0	0	five or more times a week	less than a year	very satisfied	Unfair to Me	Unfair to Me	Some College or A.A.
29	female	straight/heterosexual	40	35000	0	1	two or three times a month	1	3	Mostly Fair	Mostly Fair	Some College or A.A.
24	female	straight/heterosexual	40	35000	1	0	three to four times a week	1	very satisfied	Mostly Fair	Mostly Fair	College Degree
47	male	straight/heterosexual	80	65000	1	1	once or twice a week	less than a year	very satisfied	Mostly Fair	Mostly Fair	Some College or A.A.
27	female	straight/heterosexual	40	55000	0	0	three to four times a week	1	6	Mostly Fair	Mostly Fair	Graduate Degree
25	female	straight/heterosexual	40	25000	0	0	once or twice a week	1	very satisfied	Unfair to Me	Unfair to Me	College Degree
30	female	straight/heterosexual	40	25000	0	1	three to four times a week	1	very satisfied	Unfair to Me	Unfair to Me	Some College or A.A.
46	female	straight/heterosexual	40	45000	1	1	once or twice a week	1	very satisfied	Mostly Fair	Mostly Fair	Some College or A.A.
34	female	straight/heterosexual	40	45000	0	1	once or twice a week	less than a year	6	Unfair to Me	Unfair to Me	College Degree
41	male	straight/heterosexual	40	85000	0	1	two or three times a month	1	6	Mostly Fair	Mostly Fair	College Degree
34	female	straight/heterosexual	40	35000	0	1	once or twice a week	1	5	Unfair to Me	Unfair to Me	HS or Less
24	female	straight/heterosexual	40	35000	0	1	once or twice a week	less than a year	5	Unfair to Me	Unfair to Me	College Degree
27	female	straight/heterosexual	50	45000	0	0	three to four times a week	less than a year	very satisfied	Mostly Fair	Mostly Fair	College Degree
23	female	straight/heterosexual	40	15000	1	0	five or more times a week	less than a year	very satisfied	Mostly Fair	Mostly Fair	College Degree
46	female	straight/heterosexual	40	45000	1	0	five or more times a week	less than a year	very satisfied	Unfair to Partner	Mostly Fair	HS or Less
43	male	straight/heterosexual	50	95000	1	0	once or twice a week	less than a year	very satisfied	Unfair to Me	Unfair to Me	College Degree
27	male	straight/heterosexual	10	25000	1	0	once or twice a week	1	very satisfied	Mostly Fair	Mostly Fair	Graduate Degree
27	male	straight/heterosexual	50	45000	1	0	once or twice a week	1	very satisfied	Mostly Fair	Mostly Fair	Some College or A.A.
47	female	straight/heterosexual	40	65000	1	1	three to four times a week	less than a year	6	Mostly Fair	Unfair to Me	College Degree
36	female	straight/heterosexual	40	65000	1	1	once or twice a week	1	3	Unfair to Partner	Unfair to Me	Graduate Degree
24	male	straight/heterosexual	40	35000	1	0	two or three times a month	1	neutral	Unfair to Me	Unfair to Me	Some College or A.A.
38	male	straight/heterosexual	60	55000	0	0	once or twice a week	less than a year	neutral	Mostly Fair	Unfair to Partner	College Degree
39	female	straight/heterosexual	40	175000	1	1	five or more times a week	less than a year	6	Mostly Fair	Mostly Fair	Graduate Degree
31	female	straight/heterosexual	40	25000	1	1	five or more times a week	less than a year	6	Mostly Fair	Unfair to Me	HS or Less
49	male	straight/heterosexual	50	45000	1	1	five or more times a week	less than a year	very satisfied	Unfair to Partner	Mostly Fair	Some College or A.A.
39	female	straight/heterosexual	40	25000	1	1	once a month	1	6	Unfair to Me	Unfair to Me	Some College or A.A.
29	female	straight/heterosexual	30	55000	1	0	once every few months	1	2	Unfair to Me	Mostly Fair	College Degree
50	male	straight/heterosexual	40	55000	1	0	three to four times a week	1	6	Mostly Fair	Mostly Fair	Some College or A.A.
22	female	straight/heterosexual	20	15000	0	0	five or more times a week	less than a year	very satisfied	Unfair to Me	Mostly Fair	Some College or A.A.
48	female	straight/heterosexual	40	65000	1	0	five or more times a week	less than a year	6	Unfair to Partner	Unfair to Partner	College Degree
34	female	straight/heterosexual	40	15000	0	1	two or three times a month	1	6	Mostly Fair	Unfair to Partner	HS or Less
34	female	straight/heterosexual	40	55000	1	1	once or twice a week	1	very satisfied	Mostly Fair	Unfair to Partner	Some College or A.A.
33	female	straight/heterosexual	40	25000	0	0	once or twice a week	1	6	Unfair to Me	Mostly Fair	Some College or A.A.
33	male	straight/heterosexual	60	85000	1	0	five or more times a week	less than a year	very satisfied	Mostly Fair	Mostly Fair	Graduate Degree
40	female	straight/heterosexual	40	45000	0	1	not at all or never had sex	less than a year	very dissatisfied	Mostly Fair	Unfair to Me	HS or Less
24	female	straight/heterosexual	40	55000	1	0	five or more times a week	1	very satisfied	Mostly Fair	Mostly Fair	College Degree
22	female	straight/heterosexual	40	15000	1	0	three to four times a week	less than a year	very satisfied	Mostly Fair	Mostly Fair	Some College or A.A.
32	male	straight/heterosexual	50	55000	1	0	five or more times a week	less than a year	neutral	Mostly Fair	Mostly Fair	College Degree
53	male	straight/heterosexual	50	45000	0	0	five or more times a week	1	very satisfied	Mostly Fair	Unfair to Partner	Some College or A.A.
25	female	straight/heterosexual	40	35000	0	0	three to four times a week	1	very satisfied	Mostly Fair	Mostly Fair	Graduate Degree
48	male	straight/heterosexual	50	175000	1	1	once or twice a week	1	very satisfied	Unfair to Me	Unfair to Me	Graduate Degree
21	female	straight/heterosexual	40	25000	1	0	two or three times a month	1	6	Unfair to Me	Unfair to Me	Some College or A.A.
50	female	straight/heterosexual	0	7500	1	0	once or twice a week	less than a year	very satisfied	Mostly Fair	Mostly Fair	Some College or A.A.
27	female	straight/heterosexual	50	65000	0	0	three to four times a week	1	very satisfied	Mostly Fair	Unfair to Me	College Degree
29	female	straight/heterosexual	0	25000	1	1	three to four times a week	1	3	Unfair to Me	Unfair to Me	HS or Less
55	male	straight/heterosexual	50	175000	1	1	three to four times a week	1	6	Mostly Fair	Mostly Fair	Some College or A.A.
38	male	straight/heterosexual	40	75000	1	1	two or three times a month	1	3	Mostly Fair	Unfair to Me	College Degree
37	male	straight/heterosexual	50	65000	1	1	three to four times a week	1	very satisfied	Unfair to Partner	Mostly Fair	College Degree
55	male	straight/heterosexual	50	55000	1	0	once or twice a week	less than a year	very satisfied	Mostly Fair	Mostly Fair	College Degree
36	male	straight/heterosexual	40	45000	1	0	once or twice a week	less than a year	very satisfied	Mostly Fair	Mostly Fair	HS or Less
48	female	straight/heterosexual	40	75000	0	0	three to four times a week	1	5	Mostly Fair	Mostly Fair	College Degree
44	female	straight/heterosexual	40	45000	1	1	once or twice a week	1	very satisfied	Mostly Fair	Unfair to Me	HS or Less
63	male	straight/heterosexual	0	45000	1	0	once every few months	less than a year	very dissatisfied	Unfair to Me	Mostly Fair	Graduate Degree
30	female	straight/heterosexual	60	35000	0	1	five or more times a week	1	very satisfied	Mostly Fair	Unfair to Partner	College Degree
25	female	straight/heterosexual	40	75000	0	0	five or more times a week	1	6	Mostly Fair	Mostly Fair	College Degree
33	female	straight/heterosexual	40	35000	1	0	three to four times a week	1	very satisfied	Unfair to Me	Unfair to Me	College Degree
40	female	straight/heterosexual	40	35000	0	0	five or more times a week	less than a year	very satisfied	Mostly Fair	Mostly Fair	College Degree
37	male	straight/heterosexual	40	95000	1	0	once or twice a week	less than a year	6	Mostly Fair	Mostly Fair	Some College or A.A.
26	female	straight/heterosexual	40	35000	0	0	three to four times a week	1	very satisfied	Mostly Fair	Mostly Fair	College Degree
30	female	straight/heterosexual	0	55000	1	0	two or three times a month	less than a year	very dissatisfied	Mostly Fair	Mostly Fair	Some College or A.A.
40	male	straight/heterosexual	40	75000	1	1	once or twice a week	1	very satisfied	Mostly Fair	Mostly Fair	Graduate Degree
28	male	straight/heterosexual	50	45000	0	1	once or twice a week	less than a year	very satisfied	Unfair to Me	Unfair to Me	Some College or A.A.
47	female	straight/heterosexual	40	35000	1	1	three to four times a week	less than a year	very satisfied	Mostly Fair	Mostly Fair	Some College or A.A.
22	female	straight/heterosexual	60	15000	0	0	once or twice a week	1	6	Mostly Fair	Mostly Fair	College Degree
58	female	straight/heterosexual	40	55000	0	0	three to four times a week	less than a year	very satisfied	Unfair to Me	Mostly Fair	College Degree
22	female	straight/heterosexual	0	2500	1	1	once or twice a week	1	5	Unfair to Me	Unfair to Partner	Some College or A.A.
22	male	straight/heterosexual	0	15000	1	0	once or twice a week	less than a year	5	Unfair to Partner	Unfair to Me	College Degree
30	female	straight/heterosexual	0	45000	1	0	once or twice a week	1	6	Mostly Fair	Mostly Fair	College Degree
47	female	straight/heterosexual	40	45000	0	1	two or three times a month	1	5	Unfair to Partner	Unfair to Me	Some College or A.A.
37	female	straight/heterosexual	40	35000	0	0	two or three times a month	1	3	Unfair to Me	Mostly Fair	College Degree
30	female	straight/heterosexual	40	25000	0	1	once or twice a week	less than a year	6	Unfair to Me	Mostly Fair	Some College or A.A.
48	female	straight/heterosexual	40	65000	1	1	five or more times a week	1	very satisfied	Mostly Fair	Mostly Fair	College Degree
48	male	straight/heterosexual	10	7500	1	1	once every few months	1	neutral	Unfair to Me	Mostly Fair	HS or Less
71	male	straight/heterosexual	40	137500	1	0	once or twice a week	less than a year	very satisfied	Mostly Fair	Mostly Fair	Graduate Degree
26	female	straight/heterosexual	50	25000	1	1	five or more times a week	1	5	Unfair to Me	Mostly Fair	HS or Less
22	female	straight/heterosexual	40	25000	1	1	two or three times a month	less than a year	5	Mostly Fair	Mostly Fair	Some College or A.A.
53	male	straight/heterosexual	30	137500	1	1	five or more times a week	1	very satisfied	Mostly Fair	Mostly Fair	Graduate Degree
40	female	straight/heterosexual	50	85000	1	0	once or twice a week	less than a year	6	Unfair to Me	Unfair to Me	College Degree
47	female	straight/heterosexual	30	112500	0	1	more than once a day	less than a year	5	Mostly Fair	Mostly Fair	Some College or A.A.
25	female	straight/heterosexual	50	35000	0	0	five or more times a week	less than a year	very satisfied	Mostly Fair	Mostly Fair	College Degree
27	female	straight/heterosexual	50	55000	0	0	three to four times a week	1	very satisfied	Mostly Fair	Unfair to Partner	College Degree
21	female	straight/heterosexual	40	35000	0	1	five or more times a week	less than a year	very satisfied	Mostly Fair	Mostly Fair	Some College or A.A.
41	female	straight/heterosexual	50	75000	0	0	three to four times a week	less than a year	very satisfied	Unfair to Me	Unfair to Partner	Graduate Degree
30	female	straight/heterosexual	40	45000	1	0	five or more times a week	1	6	Mostly Fair	Mostly Fair	College Degree
23	male	straight/heterosexual	40	15000	1	0	three to four times a week	less than a year	very satisfied	Mostly Fair	Mostly Fair	Some College or A.A.
21	female	straight/heterosexual	40	25000	1	1	once or twice a week	1	very dissatisfied	Unfair to Me	Mostly Fair	Some College or A.A.
33	male	straight/heterosexual	40	45000	0	0	once or twice a week	less than a year	5	Mostly Fair	Mostly Fair	Some College or A.A.
32	male	straight/heterosexual	60	112500	0	0	three to four times a week	1	6	Unfair to Partner	Mostly Fair	Some College or A.A.
37	female	straight/heterosexual	50	45000	0	1	two or three times a month	1	very dissatisfied	Unfair to Me	Unfair to Me	Some College or A.A.
32	female	straight/heterosexual	40	55000	0	0	three to four times a week	1	6	Mostly Fair	Mostly Fair	Some College or A.A.
21	female	straight/heterosexual	60	35000	0	0	five or more times a week	1	6	Mostly Fair	Mostly Fair	Some College or A.A.
28	female	straight/heterosexual	40	35000	0	0	once or twice a week	less than a year	very satisfied	Mostly Fair	Mostly Fair	College Degree
46	female	straight/heterosexual	50	35000	0	0	three to four times a week	less than a year	5	Mostly Fair	Mostly Fair	HS or Less
47	female	straight/heterosexual	40	45000	0	1	once or twice a week	less than a year	6	Unfair to Me	Mostly Fair	HS or Less
48	female	straight/heterosexual	40	55000	0	1	once or twice a week	less than a year	very satisfied	Mostly Fair	Mostly Fair	Some College or A.A.
31	female	straight/heterosexual	50	35000	1	1	five or more times a week	1	6	Mostly Fair	Mostly Fair	Graduate Degree
23	female	straight/heterosexual	40	35000	0	1	once or twice a week	less than a year	6	Unfair to Me	Unfair to Partner	College Degree
51	female	straight/heterosexual	0	45000	1	1	once or twice a week	less than a year	very satisfied	Mostly Fair	Mostly Fair	Some College or A.A.
47	female	straight/heterosexual	40	65000	1	0	more than once a day	less than a year	very satisfied	Unfair to Me	Mostly Fair	College Degree
32	male	straight/heterosexual	40	175000	1	0	once or twice a week	1	very satisfied	Unfair to Partner	Mostly Fair	College Degree
34	female	straight/heterosexual	40	35000	0	1	once or twice a week	less than a year	5	Mostly Fair	Unfair to Me	Graduate Degree
44	female	straight/heterosexual	30	35000	0	1	more than once a day	less than a year	very satisfied	Mostly Fair	Mostly Fair	Some College or A.A.
47	male	straight/heterosexual	40	65000	1	0	once or twice a week	less than a year	5	Unfair to Partner	Unfair to Partner	Some College or A.A.
25	female	straight/heterosexual	40	35000	0	1	five or more times a week	1	very dissatisfied	Mostly Fair	Unfair to Partner	HS or Less
28	male	straight/heterosexual	50	45000	1	0	once or twice a week	less than a year	6	Mostly Fair	Mostly Fair	Graduate Degree
22	male	straight/heterosexual	40	25000	1	0	five or more times a week	less than a year	very satisfied	Unfair to Partner	Mostly Fair	Some College or A.A.
31	female	straight/heterosexual	40	65000	0	1	five or more times a week	less than a year	6	Mostly Fair	Unfair to Me	Some College or A.A.
29	male	straight/heterosexual	40	35000	1	0	once or twice a week	less than a year	3	Unfair to Partner	Mostly Fair	College Degree
27	female	straight/heterosexual	40	45000	0	1	once or twice a week	1	very satisfied	Mostly Fair	Unfair to Me	College Degree
29	female	straight/heterosexual	40	45000	0	0	more than once a day	1	very satisfied	Mostly Fair	Mostly Fair	Some College or A.A.
42	female	straight/heterosexual	20	25000	1	1	three to four times a week	1	6	Mostly Fair	Mostly Fair	Some College or A.A.
38	female	straight/heterosexual	40	55000	1	1	five or more times a week	1	5	Unfair to Me	Mostly Fair	Some College or A.A.
39	female	straight/heterosexual	40	55000	0	1	three to four times a week	1	very satisfied	Unfair to Me	Mostly Fair	HS or Less
22	female	straight/heterosexual	20	15000	1	1	five or more times a week	1	6	Mostly Fair	Mostly Fair	Some College or A.A.
56	male	straight/heterosexual	80	75000	1	1	five or more times a week	1	neutral	Mostly Fair	Mostly Fair	HS or Less
25	female	straight/heterosexual	30	45000	0	0	once or twice a week	1	5	Mostly Fair	Unfair to Me	College Degree
47	male	straight/heterosexual	70	250000	1	1	not at all or never had sex	less than a year	very satisfied	Mostly Fair	Mostly Fair	College Degree
26	female	straight/heterosexual	40	55000	0	1	once or twice a week	1	6	Unfair to Me	Mostly Fair	College Degree
26	male	straight/heterosexual	70	25000	1	0	five or more times a week	less than a year	very satisfied	Unfair to Partner	Mostly Fair	Some College or A.A.
37	male	straight/heterosexual	40	45000	0	1	once or twice a week	1	very satisfied	Unfair to Partner	Mostly Fair	College Degree
27	female	straight/heterosexual	50	15000	0	0	three to four times a week	less than a year	6	Mostly Fair	Mostly Fair	College Degree
62	male	straight/heterosexual	50	95000	0	0	once or twice a week	1	very satisfied	Mostly Fair	Mostly Fair	College Degree
27	male	straight/heterosexual	50	45000	1	0	more than once a day	1	very satisfied	Mostly Fair	Mostly Fair	Some College or A.A.
23	female	straight/heterosexual	40	7500	1	0	once or twice a week	1	very satisfied	Mostly Fair	Mostly Fair	College Degree
30	female	straight/heterosexual	40	45000	0	0	three to four times a week	1	very satisfied	Mostly Fair	Mostly Fair	College Degree
24	female	straight/heterosexual	40	35000	1	0	five or more times a week	less than a year	very satisfied	Mostly Fair	Unfair to Partner	Some College or A.A.
23	female	straight/heterosexual	60	25000	0	1	three to four times a week	less than a year	6	Mostly Fair	Mostly Fair	HS or Less
24	female	straight/heterosexual	50	35000	0	0	three to four times a week	1	6	Mostly Fair	Unfair to Me	College Degree
33	male	straight/heterosexual	50	75000	1	1	once or twice a week	1	6	Unfair to Partner	Mostly Fair	Some College or A.A.
30	female	straight/heterosexual	40	55000	1	0	three to four times a week	less than a year	very satisfied	Mostly Fair	Mostly Fair	Graduate Degree
27	female	straight/heterosexual	40	35000	1	0	once or twice a week	1	very satisfied	Mostly Fair	Mostly Fair	College Degree
34	male	straight/heterosexual	40	75000	0	1	once or twice a week	1	5	Mostly Fair	Mostly Fair	College Degree
25	female	straight/heterosexual	30	25000	0	1	three to four times a week	1	very satisfied	Unfair to Me	Unfair to Me	Some College or A.A.
26	male	straight/heterosexual	40	55000	1	0	three to four times a week	less than a year	very satisfied	Mostly Fair	Mostly Fair	College Degree
25	female	straight/heterosexual	40	55000	0	0	three to four times a week	less than a year	very satisfied	Mostly Fair	Mostly Fair	College Degree
21	female	straight/heterosexual	40	25000	0	0	five or more times a week	1	6	Unfair to Me	Mostly Fair	Some College or A.A.
24	female	straight/heterosexual	40	25000	1	1	three to four times a week	1	very satisfied	Unfair to Me	Mostly Fair	Some College or A.A.
25	female	straight/heterosexual	50	45000	0	1	five or more times a week	1	very satisfied	Mostly Fair	Mostly Fair	Some College or A.A.
29	female	straight/heterosexual	50	85000	0	0	once or twice a week	1	neutral	Unfair to Me	Mostly Fair	College Degree
27	female	straight/heterosexual	40	45000	0	1	three to four times a week	less than a year	6	Unfair to Me	Mostly Fair	College Degree
28	male	straight/heterosexual	40	45000	0	0	five or more times a week	less than a year	very satisfied	Mostly Fair	Mostly Fair	College Degree
45	female	straight/heterosexual	40	55000	1	0	three to four times a week	less than a year	very satisfied	Unfair to Partner	Mostly Fair	College Degree
29	female	straight/heterosexual	40	35000	1	0	three to four times a week	less than a year	very satisfied	Mostly Fair	Mostly Fair	College Degree
49	female	straight/heterosexual	50	65000	1	1	three to four times a week	1	very satisfied	Mostly Fair	Mostly Fair	Graduate Degree
26	male	straight/heterosexual	50	45000	0	1	five or more times a week	1	very satisfied	Mostly Fair	Unfair to Me	Some College or A.A.
49	male	straight/heterosexual	30	95000	0	0	three to four times a week	less than a year	very satisfied	Mostly Fair	Mostly Fair	HS or Less
45	female	straight/heterosexual	40	35000	1	1	five or more times a week	1	6	Unfair to Partner	Mostly Fair	Some College or A.A.
27	female	straight/heterosexual	40	75000	0	0	three to four times a week	1	6	Mostly Fair	Mostly Fair	Graduate Degree
24	male	straight/heterosexual	30	15000	0	1	five or more times a week	less than a year	6	Unfair to Partner	Mostly Fair	Some College or A.A.
37	female	straight/heterosexual	40	95000	0	1	three to four times a week	1	very satisfied	Mostly Fair	Mostly Fair	College Degree
31	female	straight/heterosexual	40	45000	0	1	two or three times a month	1	6	Unfair to Me	Mostly Fair	College Degree
23	female	straight/heterosexual	0	2500	1	0	three to four times a week	less than a year	very satisfied	Mostly Fair	Unfair to Partner	Some College or A.A.
56	female	straight/heterosexual	40	112500	1	1	five or more times a week	1	very satisfied	Mostly Fair	Mostly Fair	College Degree
30	male	straight/heterosexual	50	55000	0	1	three to four times a week	less than a year	very satisfied	Mostly Fair	Mostly Fair	Some College or A.A.
26	female	straight/heterosexual	40	25000	0	0	once or twice a week	1	5	Unfair to Me	Mostly Fair	College Degree
52	female	straight/heterosexual	40	25000	0	0	once or twice a week	less than a year	5	Unfair to Me	Mostly Fair	HS or Less
27	male	straight/heterosexual	40	25000	1	0	three to four times a week	1	6	Mostly Fair	Unfair to Me	College Degree
24	female	straight/heterosexual	50	25000	0	0	five or more times a week	less than a year	very satisfied	Unfair to Me	Mostly Fair	College Degree
35	male	straight/heterosexual	30	25000	1	1	five or more times a week	11	very satisfied	Mostly Fair	Mostly Fair	Some College or A.A.
60	female	straight/heterosexual	20	45000	1	0	two or three times a month	15	5	Mostly Fair	Mostly Fair	Some College or A.A.
31	female	straight/heterosexual	40	55000	1	0	five or more times a week	2	6	Unfair to Me	Mostly Fair	College Degree
49	male	straight/heterosexual	70	400000	1	1	two or three times a month	8	3	Unfair to Me	Mostly Fair	Graduate Degree
62	male	straight/heterosexual	0	95000	1	0	three to four times a week	more than 20 years	very satisfied	Mostly Fair	Mostly Fair	Graduate Degree
47	female	straight/heterosexual	0	25000	1	1	once or twice a week	15	neutral	Unfair to Me	Unfair to Me	Some College or A.A.
26	male	straight/heterosexual	40	25000	1	0	once or twice a week	4	2	Mostly Fair	Unfair to Me	Some College or A.A.
47	female	straight/heterosexual	50	45000	1	0	three to four times a week	more than 20 years	neutral	Unfair to Me	Mostly Fair	HS or Less
35	male	straight/heterosexual	0	85000	1	0	two or three times a month	15	3	Mostly Fair	Mostly Fair	Graduate Degree
32	female	straight/heterosexual	40	112500	1	0	five or more times a week	3	5	Unfair to Me	Mostly Fair	College Degree
46	female	straight/heterosexual	50	35000	1	0	three to four times a week	more than 20 years	very satisfied	Mostly Fair	Mostly Fair	Some College or A.A.
48	female	straight/heterosexual	60	65000	1	0	once every few months	12	neutral	Unfair to Me	Mostly Fair	Graduate Degree
33	female	straight/heterosexual	30	15000	1	1	two or three times a month	9	neutral	Unfair to Me	Mostly Fair	Some College or A.A.
38	male	straight/heterosexual	50	112500	1	1	two or three times a month	6	very satisfied	Unfair to Me	Unfair to Me	College Degree
77	male	straight/heterosexual	0	25000	1	1	not at all or never had sex	13	neutral	Mostly Fair	Unfair to Me	HS or Less
60	male	straight/heterosexual	40	65000	1	0	two or three times a month	more than 20 years	very satisfied	Mostly Fair	Mostly Fair	Some College or A.A.
34	male	straight/heterosexual	50	112500	1	0	once or twice a week	10	6	Unfair to Me	Mostly Fair	College Degree
32	male	straight/heterosexual	60	175000	1	1	two or three times a month	9	neutral	Mostly Fair	Mostly Fair	College Degree
40	female	straight/heterosexual	40	25000	1	1	once or twice a week	13	3	Unfair to Me	Mostly Fair	College Degree
46	male	straight/heterosexual	40	112500	1	1	once or twice a week	more than 20 years	very satisfied	Mostly Fair	Mostly Fair	College Degree
45	female	straight/heterosexual	30	15000	1	1	once or twice a week	more than 20 years	6	Unfair to Me	Mostly Fair	Some College or A.A.
48	female	straight/heterosexual	50	112500	1	1	once every few months	20	2	Mostly Fair	Mostly Fair	College Degree
53	male	straight/heterosexual	2	2500	1	0	once or twice a week	1	very satisfied	Unfair to Partner	Mostly Fair	College Degree
39	male	straight/heterosexual	70	112500	1	1	once a month	4	3	Mostly Fair	Unfair to Me	College Degree
52	male	straight/heterosexual	50	400000	1	1	once a month	more than 20 years	3	Mostly Fair	Mostly Fair	Graduate Degree
48	female	straight/heterosexual	40		1	1	once or twice a week	more than 20 years	very satisfied	Mostly Fair	Mostly Fair	Graduate Degree
56	female	straight/heterosexual	40		1	0	not at all or never had sex	more than 20 years	very satisfied	Mostly Fair	Mostly Fair	HS or Less
58	male	straight/heterosexual	40	25000	1	0	once a month	12	neutral	Mostly Fair	Mostly Fair	HS or Less
45	female	straight/heterosexual	50	25000	1	1	five or more times a week	less than a year	very satisfied	Unfair to Me	Mostly Fair	Some College or A.A.
48	male	straight/heterosexual	40	45000	1	1	two or three times a month	18	neutral	Unfair to Me	Unfair to Me	Some College or A.A.
42	female	straight/heterosexual	40	45000	1	1	once every few months	5	neutral	Mostly Fair	Mostly Fair	Some College or A.A.
62	male	straight/heterosexual	50	65000	1	0	three to four times a week	more than 20 years	very satisfied	Mostly Fair	Mostly Fair	Graduate Degree
62	male	straight/heterosexual	40	35000	1	0	once or twice a week	15	5	Mostly Fair	Mostly Fair	Some College or A.A.
41	male	straight/heterosexual	50	45000	1	1	once a month	19	2	Unfair to Me	Unfair to Me	HS or Less
49	female	straight/heterosexual	60	112500	1	1	not at all or never had sex	more than 20 years	3	Unfair to Me	Mostly Fair	Graduate Degree
41	male	straight/heterosexual	60	85000	1	0	once a month	14	5	Mostly Fair	Mostly Fair	College Degree
31	male	straight/heterosexual	40	85000	1	1	once or twice a week	6	6	Mostly Fair	Mostly Fair	College Degree
59	male	straight/heterosexual	60	75000	1	0	two or three times a month	more than 20 years	6	Mostly Fair	Mostly Fair	College Degree
49	male	straight/heterosexual	40	95000	1	1	once or twice a week	17	6	Unfair to Partner	Unfair to Me	College Degree
40	female	straight/heterosexual	50	175000	1	1	two or three times a month	15	5	Mostly Fair	Mostly Fair	College Degree
56	male	straight/heterosexual	60	112500	1	1	once or twice a week	more than 20 years	6	Unfair to Me	Unfair to Me	Graduate Degree
44	male	straight/heterosexual	50		1	0	three to four times a week	16	very satisfied	Mostly Fair	Mostly Fair	Some College or A.A.
31	female	straight/heterosexual	40	25000	1	0	three to four times a week	10	6	Mostly Fair	Mostly Fair	Some College or A.A.
57	female	straight/heterosexual	40	95000	1	1	once or twice a week	8	very satisfied	Mostly Fair	Mostly Fair	College Degree
44	female	straight/heterosexual	30	15000	1	1	once every few months	more than 20 years	very satisfied	Mostly Fair	Unfair to Partner	HS or Less
56	female	straight/heterosexual	0	2500	1	1	two or three times a month	more than 20 years	6	Mostly Fair	Mostly Fair	Some College or A.A.
54	male	straight/heterosexual	60	75000	1	1	once or twice a week	20	5	Mostly Fair	Mostly Fair	HS or Less
39	male	straight/heterosexual	50	45000	1	1	once or twice a week	16	6	Unfair to Me	Mostly Fair	College Degree
42	male	straight/heterosexual	40	85000	1	1	once every few months	13	neutral	Mostly Fair	Mostly Fair	Some College or A.A.
48	male	straight/heterosexual	40		1	1	three to four times a week	more than 20 years	very satisfied	Mostly Fair	Mostly Fair	College Degree
82	male	straight/heterosexual	0	85000	1	0	not at all or never had sex	more than 20 years	very satisfied	Unfair to Partner	Mostly Fair	College Degree
24	male	straight/heterosexual	50	95000	1	0	five or more times a week	5	6	Unfair to Me	Mostly Fair	College Degree
66	male	straight/heterosexual	50	400000	1	0	once every few months	more than 20 years	very satisfied	Mostly Fair	Mostly Fair	Some College or A.A.
51	male	straight/heterosexual	0	7500	1	1	not at all or never had sex	15	very dissatisfied	Unfair to Partner	Unfair to Partner	Some College or A.A.
64	male	straight/heterosexual	30	250000	1	0	not at all or never had sex	more than 20 years	very satisfied	Mostly Fair	Mostly Fair	Graduate Degree
27	female	straight/heterosexual	40	25000	1	0	two or three times a month	3	very satisfied	Mostly Fair	Unfair to Partner	College Degree
57	male	straight/heterosexual	40	55000	1	0	once or twice a week	more than 20 years	very satisfied	Mostly Fair	Mostly Fair	Some College or A.A.
37	male	straight/heterosexual	50	175000	1	1	two or three times a month	8	3	Unfair to Partner	Mostly Fair	College Degree
39	male	straight/heterosexual	70	400000	1	1	three to four times a week	12	very satisfied	Mostly Fair	Mostly Fair	Graduate Degree
68	male	straight/heterosexual	20	15000	1	0	once or twice a week	more than 20 years	6	Mostly Fair	Mostly Fair	College Degree
29	female	straight/heterosexual	40	35000	1	0	once or twice a week	7	neutral	Unfair to Partner	Mostly Fair	College Degree
41	female	straight/heterosexual	20	25000	1	1	once a month	12	very satisfied	Unfair to Me	Mostly Fair	Some College or A.A.
48	male	straight/heterosexual	40		1	1	two or three times a month	more than 20 years	6	Unfair to Partner	Mostly Fair	College Degree
51	male	straight/heterosexual	20	65000	1	0	once or twice a week	more than 20 years	very satisfied	Mostly Fair	Mostly Fair	HS or Less
36	male	straight/heterosexual	50	85000	1	1	two or three times a month	9	3	Mostly Fair	Mostly Fair	Graduate Degree
62	male	straight/heterosexual	0	55000	1	0	five or more times a week	9	6	Mostly Fair	Mostly Fair	College Degree
49	male	straight/heterosexual	20	25000	0	1	once or twice a week	1	very satisfied	Mostly Fair	Mostly Fair	College Degree
52	male	straight/heterosexual	50	112500	1	0	once every few months	more than 20 years	6	Unfair to Partner	Mostly Fair	Some College or A.A.
47	male	straight/heterosexual	50	95000	1	1	not at all or never had sex	19	very dissatisfied	Mostly Fair	Unfair to Me	HS or Less
54	male	straight/heterosexual	50	175000	1	1	once or twice a week	more than 20 years	6	Unfair to Partner	Mostly Fair	Graduate Degree
43	male	straight/heterosexual	40	35000	1	1	five or more times a week	6	very satisfied	Unfair to Partner	Mostly Fair	Some College or A.A.
66	male	straight/heterosexual	40	25000	1	0	two or three times a month	less than a year	very satisfied	Mostly Fair	Mostly Fair	HS or Less
54	male	straight/heterosexual	50		1	1	once or twice a week	13	very satisfied	Mostly Fair	Mostly Fair	College Degree
47	male	straight/heterosexual	70	250000	1	1	two or three times a month	18	6	Unfair to Me	Unfair to Me	Graduate Degree
44	male	straight/heterosexual	40	55000	1	1	once a month	more than 20 years	neutral	Unfair to Me	Mostly Fair	College Degree
34	male	straight/heterosexual	50	250000	1	1	three to four times a week	17	5	Mostly Fair	Mostly Fair	Graduate Degree
33	male	straight/heterosexual	40	55000	1	1	two or three times a month	9	5	Mostly Fair	Mostly Fair	College Degree
50	female	straight/heterosexual	0	2500	1	1	two or three times a month	more than 20 years	3	Mostly Fair	Mostly Fair	College Degree
39	female	straight/heterosexual	40	55000	1	1	once a month	8	3	Unfair to Me	Unfair to Me	Graduate Degree
53	female	straight/heterosexual	40	45000	1	0	once a month	more than 20 years	5	Mostly Fair	Unfair to Partner	Some College or A.A.
34	male	straight/heterosexual	40	65000	1	0	three to four times a week	2	6	Mostly Fair	Mostly Fair	College Degree
27	male	straight/heterosexual	60	65000	1	0	two or three times a month	7	5	Mostly Fair	Mostly Fair	College Degree
37	female	straight/heterosexual	50	45000	1	1	three to four times a week	3	5	Mostly Fair	Unfair to Me	Graduate Degree
26	female	straight/heterosexual	50	45000	0	0	five or more times a week	less than a year	very satisfied	Mostly Fair	Unfair to Me	Some College or A.A.
23	female	straight/heterosexual	40	25000	0	0	three to four times a week	1	6	Unfair to Me	Unfair to Me	Some College or A.A.
28	female	straight/heterosexual	40	75000	1	0	three to four times a week	1	6	Unfair to Me	Mostly Fair	College Degree
32	female	straight/heterosexual	0	2500	1	1	two or three times a month	11	6	Unfair to Me	Mostly Fair	Some College or A.A.
61	male	straight/heterosexual	40		1	1	two or three times a month	more than 20 years	6	Mostly Fair	Mostly Fair	Graduate Degree
35	male	straight/heterosexual	60	175000	1	1	once or twice a week	8	3	Unfair to Partner	Mostly Fair	Graduate Degree
53	male	straight/heterosexual	60	85000	1	0	two or three times a month	more than 20 years	very satisfied	Unfair to Partner	Mostly Fair	College Degree
36	male	straight/heterosexual	40	55000	1	1	five or more times a week	12	very satisfied	Unfair to Partner	Unfair to Me	Some College or A.A.
45	female	straight/heterosexual	10	15000	1	1	once a month	more than 20 years	2	Mostly Fair	Mostly Fair	College Degree
41	female	straight/heterosexual	40	25000	1	1	two or three times a month	15	2	Unfair to Me	Mostly Fair	College Degree
35	female	straight/heterosexual	40	45000	0	1	five or more times a week	1	5	Unfair to Me	Unfair to Me	College Degree
62	male	straight/heterosexual	20	112500	1	0	once every few months	more than 20 years	very satisfied	Mostly Fair	Mostly Fair	Graduate Degree
56	female	straight/heterosexual	40	75000	1	0	two or three times a month	more than 20 years	6	Unfair to Partner	Mostly Fair	Some College or A.A.
28	male	straight/heterosexual	50	45000	1	1	three to four times a week	3	very satisfied	Unfair to Partner	Mostly Fair	Graduate Degree
47	male	straight/heterosexual	50	65000	1	1	once or twice a week	14	very satisfied	Unfair to Partner	Mostly Fair	College Degree
40	male	straight/heterosexual	40	55000	1	1	once a month	14	neutral	Mostly Fair	Mostly Fair	Graduate Degree
36	male	straight/heterosexual	40	45000	1	1	once every few months	10	5	Mostly Fair	Mostly Fair	College Degree
47	male	straight/heterosexual	40	137500	1	1	once every few months	10	neutral	Mostly Fair	Mostly Fair	Graduate Degree
41	female	straight/heterosexual	0	2500	1	1	once or twice a week	20	very satisfied	Mostly Fair	Unfair to Partner	Graduate Degree
50	male	straight/heterosexual	50	175000	1	1	two or three times a month	more than 20 years	6	Unfair to Partner	Mostly Fair	Some College or A.A.
52	male	straight/heterosexual	50	55000	1	0	once or twice a week	more than 20 years	6	Mostly Fair	Mostly Fair	Some College or A.A.
27	male	straight/heterosexual	0	25000	1	1	two or three times a month	7	5	Mostly Fair	Mostly Fair	HS or Less
30	female	straight/heterosexual	0	2500	1	1	once or twice a week	7	6	Mostly Fair	Mostly Fair	Some College or A.A.
27	female	straight/heterosexual	0	2500	1	1	two or three times a month	8	5	Unfair to Me	Mostly Fair	Some College or A.A.
60	male	straight/heterosexual	50	65000	1	0	three to four times a week	4	very satisfied	Mostly Fair	Mostly Fair	College Degree
47	male	straight/heterosexual	60	750000	1	1	once or twice a week	more than 20 years	5	Mostly Fair	Mostly Fair	Graduate Degree
71	male	straight/heterosexual	0	55000	1	0	once or twice a week	more than 20 years	very satisfied	Mostly Fair	Mostly Fair	Graduate Degree
48	male	straight/heterosexual	40	85000	1	1	once a month	14	6	Mostly Fair	Mostly Fair	Graduate Degree
34	male	straight/heterosexual	30	75000	1	1	once every few months	7	6	Mostly Fair	Mostly Fair	Graduate Degree
68	male	straight/heterosexual	0	35000	1	0	once or twice a week	11	very satisfied	Mostly Fair	Mostly Fair	Graduate Degree
38	female	straight/heterosexual	20	7500	1	1	once a month	13	very satisfied	Mostly Fair	Mostly Fair	Graduate Degree
42	male	straight/heterosexual	40	65000	1	1	three to four times a week	19	very satisfied	Unfair to Partner	Mostly Fair	Some College or A.A.
29	female	straight/heterosexual	40	25000	1	0	two or three times a month	5	neutral	Mostly Fair	Mostly Fair	College Degree
66	male	straight/heterosexual	0	85000	1	0	two or three times a month	more than 20 years	6	Mostly Fair	Mostly Fair	College Degree
36	female	straight/heterosexual	30	7500	1	1	once or twice a week	11	6	Unfair to Me	Mostly Fair	HS or Less
40	male	straight/heterosexual	40	55000	1	0	once or twice a week	12	very satisfied	Mostly Fair	Mostly Fair	College Degree
57	male	straight/heterosexual	40	25000	1	0	once every few months	more than 20 years	very satisfied	Unfair to Partner	Mostly Fair	College Degree
52	male	straight/heterosexual	40	112500	1	0	once or twice a week	more than 20 years	very satisfied	Unfair to Partner	Mostly Fair	College Degree
62	male	straight/heterosexual	60	250000	1	1	not at all or never had sex	20	3	Unfair to Partner	Mostly Fair	College Degree
37	female	straight/heterosexual	40	65000	1	1	once or twice a week	14	very satisfied	Mostly Fair	Mostly Fair	College Degree
54	male	straight/heterosexual	40	112500	1	1	two or three times a month	more than 20 years	3	Mostly Fair	Mostly Fair	College Degree
39	male	straight/heterosexual	50	95000	1	1	once every few months	12	neutral	Mostly Fair	Mostly Fair	Graduate Degree
46	male	straight/heterosexual	50	112500	1	1	once every few months	14	neutral	Mostly Fair	Mostly Fair	College Degree
55	male	straight/heterosexual	40	65000	1	1	once or twice a week	more than 20 years	very satisfied	Unfair to Partner	Mostly Fair	College Degree
61	male	straight/heterosexual	0	175000	1	1	not at all or never had sex	more than 20 years	6	Mostly Fair	Mostly Fair	Graduate Degree
46	female	straight/heterosexual	50	95000	1	1	once every few months	more than 20 years	very satisfied	Mostly Fair	Mostly Fair	Some College or A.A.
39	female	straight/heterosexual	50	25000	1	1	once or twice a week	15	neutral	Unfair to Me	Mostly Fair	College Degree
42	male	straight/heterosexual	40	75000	1	1	two or three times a month	15	2	Mostly Fair	Unfair to Me	Some College or A.A.
64	male	straight/heterosexual	20	95000	1	0	once every few months	more than 20 years	very satisfied	Mostly Fair	Mostly Fair	Some College or A.A.
40	female	straight/heterosexual	40	45000	1	1	once a month	15	2	Mostly Fair	Mostly Fair	College Degree
49	female	straight/heterosexual	50	137500	1	1	once every few months	more than 20 years	neutral	Unfair to Partner	Mostly Fair	Some College or A.A.
38	male	straight/heterosexual	40	55000	1	1	once every few months	14	neutral	Unfair to Me	Mostly Fair	College Degree
35	male	straight/heterosexual	40	112500	1	1	five or more times a week	15	6	Unfair to Partner	Mostly Fair	College Degree
45	male	straight/heterosexual	40	95000	1	1	two or three times a month	20	6	Mostly Fair	Mostly Fair	College Degree
23	female	straight/heterosexual	50	25000	1	0	once or twice a week	5	very satisfied	Unfair to Me	Unfair to Me	College Degree
25	female	straight/heterosexual	40	75000	0	0	three to four times a week	1	very satisfied	Mostly Fair	Mostly Fair	Graduate Degree
39	female	straight/heterosexual	40	35000	1	1	three to four times a week	1	very satisfied	Unfair to Me	Mostly Fair	College Degree
28	female	straight/heterosexual	0	2500	1	0	three to four times a week	6	very satisfied	Mostly Fair	Unfair to Partner	College Degree
41	male	straight/heterosexual	50	175000	1	1	two or three times a month	11	neutral	Mostly Fair	Mostly Fair	Graduate Degree
24	female	straight/heterosexual	40	7500	0	0	once or twice a week	1	6	Unfair to Me	Mostly Fair	College Degree
59	female	straight/heterosexual	40	15000	1	0	once a year	more than 20 years	5	Mostly Fair	Mostly Fair	HS or Less
71	male	straight/heterosexual	0	45000	1	0	once or twice a week	more than 20 years	6	Mostly Fair	Mostly Fair	College Degree
35	male	straight/heterosexual	90	137500	1	1	once or twice a week	9	very satisfied	Unfair to Partner	Mostly Fair	Graduate Degree
44	female	straight/heterosexual	50	75000	1	1	two or three times a month	more than 20 years	2	Unfair to Me	Unfair to Me	College Degree
42	male	straight/heterosexual	80	137500	1	0	two or three times a month	4	5	Mostly Fair	Mostly Fair	Some College or A.A.
53	male	straight/heterosexual	50	45000	1	1	two or three times a month	more than 20 years	6	Mostly Fair	Mostly Fair	Some College or A.A.
38	female	straight/heterosexual	50	400000	1	1	once a year	13	2	Mostly Fair	Mostly Fair	Graduate Degree
36	male	straight/heterosexual	50	65000	1	1	more than once a day	11	very satisfied	Mostly Fair	Mostly Fair	Some College or A.A.
55	male	straight/heterosexual	40	35000	1	1	not at all or never had sex	more than 20 years	3	Unfair to Partner	Mostly Fair	Graduate Degree
64	male	straight/heterosexual	60	250000	1	0	five or more times a week	13	very satisfied	Mostly Fair	Mostly Fair	Graduate Degree
36	male	straight/heterosexual	40	55000	1	0	once every few months	14	5	Mostly Fair	Mostly Fair	Graduate Degree
27	male	straight/heterosexual	40		0	0	three to four times a week	1	6	Unfair to Partner	Mostly Fair	Some College or A.A.
35	male	straight/heterosexual	50	95000	1	0	once a month	3	very satisfied	Unfair to Me	Mostly Fair	College Degree
36	female	straight/heterosexual	0	2500	1	1	once every few months	20	very dissatisfied	Unfair to Me	Mostly Fair	College Degree
36	female	straight/heterosexual	40	25000	1	1	two or three times a month	5	3	Unfair to Me	Mostly Fair	Some College or A.A.
41	male	straight/heterosexual	40	750000	1	1	once or twice a week	more than 20 years	2	Mostly Fair	Mostly Fair	College Degree
49	male	straight/heterosexual	40	400000	1	1	two or three times a month	more than 20 years	5	Mostly Fair	Mostly Fair	Graduate Degree
34	female	straight/heterosexual	40	55000	0	0	three to four times a week	1	5	Unfair to Me	Mostly Fair	College Degree
57	male	straight/heterosexual	40	45000	1	0	two or three times a month	more than 20 years	very satisfied	Mostly Fair	Mostly Fair	College Degree
64	male	straight/heterosexual	40	35000	1	0	not at all or never had sex	more than 20 years	neutral	Unfair to Me	Mostly Fair	Some College or A.A.
28	male	straight/heterosexual	50	85000	1	0	once or twice a week	6	5	Unfair to Partner	Unfair to Me	Some College or A.A.
56	male	straight/heterosexual	40	112500	1	0	once or twice a week	more than 20 years	very satisfied	Mostly Fair	Mostly Fair	College Degree
47	female	straight/heterosexual	40	75000	1	1	two or three times a month	more than 20 years	very satisfied	Unfair to Me	Mostly Fair	College Degree
42	male	straight/heterosexual	40	65000	1	1	two or three times a month	14	very satisfied	Mostly Fair	Mostly Fair	College Degree
53	male	straight/heterosexual	60	175000	1	1	once or twice a week	more than 20 years	very satisfied	Mostly Fair	Mostly Fair	Graduate Degree
54	male	straight/heterosexual	40	55000	1	1	once every few months	more than 20 years	3	Mostly Fair	Mostly Fair	College Degree
38	female	straight/heterosexual	20	15000	1	1	three to four times a week	19	neutral	Unfair to Me	Mostly Fair	Graduate Degree
48	female	straight/heterosexual	40	95000	1	1	once a month	more than 20 years	very dissatisfied	Unfair to Me	Unfair to Me	Graduate Degree
50	male	straight/heterosexual	40	95000	1	1	not at all or never had sex	more than 20 years	very dissatisfied	Unfair to Partner	Mostly Fair	College Degree
32	female	straight/heterosexual	80	45000	1	0	once or twice a week	3	6	Mostly Fair	Unfair to Me	Some College or A.A.
42	male	straight/heterosexual	50	45000	1	0	once or twice a week	18	very satisfied	Unfair to Partner	Mostly Fair	Some College or A.A.
39	male	straight/heterosexual	40	95000	1	0	two or three times a month	5	neutral	Mostly Fair	Mostly Fair	Graduate Degree
38	female	straight/heterosexual	40	7500	0	0	once every few months	1	2	Unfair to Me	Unfair to Me	Some College or A.A.
45	male	straight/heterosexual	50	175000	1	1	once a year	20	3	Unfair to Partner	Mostly Fair	College Degree
37	female	straight/heterosexual	40	35000	1	1	two or three times a month	6	6	Unfair to Partner	Mostly Fair	College Degree
68	female	straight/heterosexual	0	45000	1	0	not at all or never had sex	more than 20 years	very satisfied	Mostly Fair	Mostly Fair	Graduate Degree
59	female	straight/heterosexual	30		1	0	two or three times a month	more than 20 years	5	Mostly Fair	Mostly Fair	College Degree
49	male	straight/heterosexual	60	137500	1	1	once or twice a week	3	2	Mostly Fair	Mostly Fair	Some College or A.A.
30	male	straight/heterosexual	50	175000	1	0	three to four times a week	3	5	Unfair to Me	Mostly Fair	College Degree
26	female	straight/heterosexual	40	35000	1	0	once or twice a week	1	5	Unfair to Me	Mostly Fair	College Degree
49	male	straight/heterosexual	40	65000	1	1	once or twice a week	more than 20 years	very satisfied	Unfair to Partner	Mostly Fair	HS or Less
27	male	straight/heterosexual	40	65000	1	1	three to four times a week	8	6	Unfair to Partner	Mostly Fair	Some College or A.A.
49	female	straight/heterosexual	60	95000	1	1	not at all or never had sex	more than 20 years	3	Unfair to Me	Mostly Fair	Graduate Degree
49	male	straight/heterosexual	40	85000	1	1	once every few months	3	2	Unfair to Me	Unfair to Me	HS or Less
32	male	straight/heterosexual	50	35000	1	1	five or more times a week	5	5	Unfair to Partner	Mostly Fair	Graduate Degree
33	male	straight/heterosexual	40	65000	1	0	two or three times a month	7	very satisfied	Mostly Fair	Mostly Fair	Graduate Degree
50	female	straight/heterosexual	40	65000	1	1	once or twice a week	more than 20 years	6	Mostly Fair	Mostly Fair	College Degree
42	male	straight/heterosexual	40	35000	1	1	once or twice a week	1	very satisfied	Mostly Fair	Unfair to Partner	Some College or A.A.
38	female	straight/heterosexual	0	2500	1	1	three to four times a week	13	5	Mostly Fair	Mostly Fair	Some College or A.A.
46	female	straight/heterosexual	40	65000	1	1	once or twice a week	more than 20 years	3	Mostly Fair	Mostly Fair	College Degree
43	male	straight/heterosexual	50	250000	1	1	once every few months	10	very dissatisfied	Unfair to Partner	Unfair to Me	College Degree
28	male	straight/heterosexual	0		1	1	once a month	19	6	Mostly Fair	Mostly Fair	Graduate Degree
66	male	straight/heterosexual	40	35000	1	0	not at all or never had sex	14	2	Mostly Fair	Unfair to Partner	College Degree
36	male	straight/heterosexual	60	137500	1	1	once or twice a week	8	6	Unfair to Me	Unfair to Me	Graduate Degree
27	female	straight/heterosexual	40	45000	0	1	five or more times a week	1	very satisfied	Mostly Fair	Mostly Fair	College Degree
37	male	straight/heterosexual	50	95000	1	1	two or three times a month	18	very satisfied	Mostly Fair	Mostly Fair	College Degree
48	male	straight/heterosexual	50	137500	1	1	two or three times a month	11	neutral	Unfair to Me	Mostly Fair	Graduate Degree
24	male	straight/heterosexual	40	65000	0	0	three to four times a week	1	very satisfied	Mostly Fair	Mostly Fair	Some College or A.A.
31	male	straight/heterosexual	40	45000	0	1	three to four times a week	less than a year	very satisfied	Unfair to Partner	Mostly Fair	College Degree
49	male	straight/heterosexual	40	55000	1	1	once or twice a week	more than 20 years	very satisfied	Mostly Fair	Mostly Fair	College Degree
31	female	straight/heterosexual	40	65000	1	1	five or more times a week	14	very dissatisfied	Mostly Fair	Unfair to Me	HS or Less
40	male	straight/heterosexual	50	55000	1	1	once a month	19	5	Unfair to Me	Mostly Fair	Some College or A.A.
51	female	straight/heterosexual	20	15000	1	1	two or three times a month	more than 20 years	5	Mostly Fair	Mostly Fair	College Degree
46	male	straight/heterosexual	40	112500	1	1	once or twice a week	2	6	Mostly Fair	Mostly Fair	Graduate Degree
38	male	straight/heterosexual	50	75000	1	1	three to four times a week	10	very satisfied	Mostly Fair	Mostly Fair	Graduate Degree
45	female	straight/heterosexual	40	25000	1	1	once a month	2	neutral	Unfair to Me	Mostly Fair	College Degree
64	male	straight/heterosexual	30	45000	1	0	once a month	more than 20 years	very satisfied	Mostly Fair	Mostly Fair	Some College or A.A.
29	male	straight/heterosexual	40	65000	0	0	three to four times a week	1	5	Mostly Fair	Unfair to Me	College Degree
54	male	straight/heterosexual	50	65000	1	0	once every few months	12	very satisfied	Unfair to Partner	Mostly Fair	Graduate Degree
49	male	straight/heterosexual	50	112500	1	1	once or twice a week	more than 20 years	very satisfied	Unfair to Partner	Mostly Fair	Graduate Degree
52	male	straight/heterosexual	50	15000	1	1	two or three times a month	more than 20 years	very satisfied	Unfair to Partner	Mostly Fair	Some College or A.A.
61	female	straight/heterosexual	0	45000	1	0	two or three times a month	more than 20 years	very satisfied	Unfair to Partner	Mostly Fair	Graduate Degree
66	male	straight/heterosexual	0	55000	1	0	not at all or never had sex	more than 20 years	5	Mostly Fair	Mostly Fair	Some College or A.A.
46	female	straight/heterosexual	50	35000	1	1	once or twice a week	15	2	Unfair to Me	Mostly Fair	Graduate Degree
52	male	straight/heterosexual	30	750000	1	1	once or twice a week	17	5	Mostly Fair	Mostly Fair	Graduate Degree
32	male	straight/heterosexual	30	75000	1	1	three to four times a week	10	2	Mostly Fair	Mostly Fair	College Degree
35	female	straight/heterosexual	50	25000	1	1	once or twice a week	4	very satisfied	Mostly Fair	Mostly Fair	Some College or A.A.
38	male	straight/heterosexual	60	175000	1	1	once a month	7	neutral	Mostly Fair	Unfair to Me	Graduate Degree
56	female	straight/heterosexual	40	55000	1	1	two or three times a month	13	6	Mostly Fair	Mostly Fair	Some College or A.A.
55	male	straight/heterosexual	50	250000	1	1	once every few months	more than 20 years	3	Unfair to Me	Unfair to Me	College Degree
40	female	straight/heterosexual	10	55000	1	1	two or three times a month	10	6	Unfair to Me	Mostly Fair	Some College or A.A.
50	female	straight/heterosexual	40	45000	0	0	five or more times a week	1	very satisfied	Unfair to Me	Mostly Fair	Some College or A.A.
32	male	straight/heterosexual	60	85000	1	0	once or twice a week	3	5	Unfair to Partner	Mostly Fair	College Degree
59	male	straight/heterosexual	40	55000	1	0	once or twice a week	4	6	Mostly Fair	Mostly Fair	Some College or A.A.
42	male	straight/heterosexual	50	95000	1	1	two or three times a month	6	5	Mostly Fair	Mostly Fair	Graduate Degree
60	female	straight/heterosexual	50		1	0	two or three times a month	9	6	Mostly Fair	Mostly Fair	Graduate Degree
60	male	straight/heterosexual	50	45000	1	0	not at all or never had sex	more than 20 years	2	Unfair to Me	Unfair to Me	Some College or A.A.
45	male	straight/heterosexual	50	75000	1	1	once every few months	15	neutral	Unfair to Me	Mostly Fair	Graduate Degree
45	female	straight/heterosexual	0	2500	1	1	three to four times a week	18	very satisfied	Mostly Fair	Mostly Fair	Some College or A.A.
28	female	straight/heterosexual	50	55000	1	0	five or more times a week	10	very satisfied	Mostly Fair	Mostly Fair	HS or Less
42	male	straight/heterosexual	40	85000	1	1	once every few months	10	6	Unfair to Partner	Mostly Fair	College Degree
48	male	straight/heterosexual	40	65000	1	1	once a month	more than 20 years	3	Unfair to Partner	Mostly Fair	Some College or A.A.
39	male	straight/heterosexual	50	85000	1	1	two or three times a month	5	5	Mostly Fair	Unfair to Partner	College Degree
66	female	straight/heterosexual	0	15000	1	0	not at all or never had sex	more than 20 years	very dissatisfied	Unfair to Me	Mostly Fair	Some College or A.A.
40	male	straight/heterosexual	40	45000	1	1	once a month	9	very satisfied	Mostly Fair	Mostly Fair	College Degree
50	male	straight/heterosexual	60	25000	1	1	three to four times a week	10	very satisfied	Unfair to Partner	Mostly Fair	Some College or A.A.
40	male	straight/heterosexual	50	112500	1	1	once or twice a week	12	6	Mostly Fair	Mostly Fair	College Degree
61	male	straight/heterosexual	30	137500	1	0	once or twice a week	more than 20 years	very satisfied	Mostly Fair	Mostly Fair	Graduate Degree
43	female	straight/heterosexual	0	2500	1	1	once or twice a week	18	very satisfied	Mostly Fair	Mostly Fair	Some College or A.A.
39	female	straight/heterosexual	0	2500	1	1	three to four times a week	more than 20 years	6	Mostly Fair	Mostly Fair	College Degree
57	male	straight/heterosexual	50	112500	1	0	once a month	5	6	Mostly Fair	Mostly Fair	College Degree
46	male	straight/heterosexual	40	65000	1	0	two or three times a month	2	very satisfied	Unfair to Me	Mostly Fair	College Degree
49	male	straight/heterosexual	40	137500	1	1	once or twice a week	6	very satisfied	Mostly Fair	Mostly Fair	Graduate Degree
49	male	straight/heterosexual	50	95000	1	1	two or three times a month	20	3	Unfair to Partner	Mostly Fair	Graduate Degree
35	male	straight/heterosexual	40	112500	1	1	once or twice a week	8	5	Mostly Fair	Mostly Fair	Graduate Degree
48	male	straight/heterosexual	50	1500000	1	1	once every few months	10	neutral	Unfair to Me	Mostly Fair	Graduate Degree
46	male	straight/heterosexual	50	55000	1	1	two or three times a month	more than 20 years	very dissatisfied	Unfair to Partner	Mostly Fair	College Degree
48	male	straight/heterosexual	50	1500000	1	1	once or twice a week	more than 20 years	5	Mostly Fair	Mostly Fair	College Degree
46	male	straight/heterosexual	60	175000	1	1	two or three times a month	17	very satisfied	Unfair to Partner	Mostly Fair	Graduate Degree
62	male	straight/heterosexual	0	45000	1	0	once or twice a week	2	very satisfied	Mostly Fair	Mostly Fair	HS or Less
35	female	straight/heterosexual	40	65000	1	1	two or three times a month	8	very satisfied	Unfair to Partner	Mostly Fair	Some College or A.A.
56	male	straight/heterosexual	0		1	0	once or twice a week	more than 20 years	6	Unfair to Partner	Mostly Fair	Graduate Degree
48	male	straight/heterosexual	0	2500	1	1	three to four times a week	less than a year	6	Mostly Fair	Mostly Fair	Some College or A.A.
71	male	straight/heterosexual	40	35000	1	0	once a month	8	very satisfied	Mostly Fair	Mostly Fair	HS or Less
34	male	straight/heterosexual	40	15000	1	1	two or three times a month	4	3	Mostly Fair	Unfair to Me	College Degree
29	male	straight/heterosexual	40	112500	1	0	once or twice a week	6	very satisfied	Unfair to Partner	Mostly Fair	College Degree
58	male	straight/heterosexual	50	112500	1	1	once or twice a week	more than 20 years	very satisfied	Unfair to Partner	Mostly Fair	College Degree
51	male	straight/heterosexual	50	400000	1	1	once a month	more than 20 years	very satisfied	Unfair to Partner	Mostly Fair	Some College or A.A.
36	male	straight/heterosexual	40	65000	1	1	once or twice a week	5	very satisfied	Mostly Fair	Mostly Fair	Graduate Degree
43	male	straight/heterosexual	40		1	1	once every few months	14	3	Unfair to Me	Unfair to Me	College Degree
48	female	straight/heterosexual	50	45000	1	1	once or twice a week	3	very satisfied	Mostly Fair	Mostly Fair	Some College or A.A.
43	male	straight/heterosexual	40		1	1	once a month	10	neutral	Mostly Fair	Mostly Fair	College Degree
46	female	straight/heterosexual	0	15000	1	1	not at all or never had sex	more than 20 years	6	Mostly Fair	Mostly Fair	College Degree
37	female	straight/heterosexual	40	65000	1	0	five or more times a week	1	very satisfied	Mostly Fair	Mostly Fair	Some College or A.A.
37	female	straight/heterosexual	40	65000	1	1	not at all or never had sex	more than 20 years	very dissatisfied	Unfair to Me	Mostly Fair	Graduate Degree
48	male	straight/heterosexual	40	25000	1	0	two or three times a month	more than 20 years	very satisfied	Unfair to Partner	Mostly Fair	HS or Less
72	male	straight/heterosexual	0	65000	1	0	two or three times a month	more than 20 years	very satisfied	Mostly Fair	Mostly Fair	College Degree
42	male	straight/heterosexual	50	112500	1	1	once a month	8	very satisfied	Mostly Fair	Mostly Fair	College Degree
49	male	straight/heterosexual	60	137500	1	1	once or twice a week	3	very satisfied	Mostly Fair	Mostly Fair	Graduate Degree
57	male	straight/heterosexual	0	65000	1	1	more than once a day	more than 20 years	6	Unfair to Partner	Mostly Fair	Some College or A.A.
49	male	straight/heterosexual	40	75000	1	0	once or twice a week	more than 20 years	3	Unfair to Me	Mostly Fair	College Degree
56	male	straight/heterosexual	40	175000	1	1	once every few months	more than 20 years	6	Unfair to Partner	Unfair to Me	Graduate Degree
39	female	straight/heterosexual	40	112500	1	1	three to four times a week	6	very satisfied	Unfair to Me	Mostly Fair	College Degree
36	male	straight/heterosexual	50	175000	1	0	five or more times a week	2	very satisfied	Unfair to Me	Mostly Fair	College Degree
54	male	straight/heterosexual	40	55000	1	0	three to four times a week	more than 20 years	6	Mostly Fair	Mostly Fair	Some College or A.A.
48	male	straight/heterosexual	40	85000	1	1	once a month	more than 20 years	2	Mostly Fair	Mostly Fair	Graduate Degree
40	female	straight/heterosexual	0	2500	1	1	two or three times a month	8	very dissatisfied	Unfair to Me	Mostly Fair	Some College or A.A.
50	female	straight/heterosexual	50	85000	1	1	two or three times a month	17	6	Unfair to Me	Mostly Fair	College Degree
48	male	straight/heterosexual	60	112500	1	0	once or twice a week	more than 20 years	5	Mostly Fair	Mostly Fair	HS or Less
39	male	straight/heterosexual	40	250000	1	1	two or three times a month	9	3	Mostly Fair	Mostly Fair	Some College or A.A.
34	male	straight/heterosexual	50	112500	1	0	once or twice a week	1	very satisfied	Mostly Fair	Mostly Fair	College Degree
52	male	straight/heterosexual	20	55000	1	1	three to four times a week	2	3	Unfair to Me	Mostly Fair	Graduate Degree
44	male	straight/heterosexual	40	95000	1	0	once or twice a week	16	very satisfied	Mostly Fair	Mostly Fair	Some College or A.A.
49	female	straight/heterosexual	30	15000	1	0	once every few months	15	3	Unfair to Me	Mostly Fair	College Degree
24	female	straight/heterosexual	60	25000	1	1	three to four times a week	4	very satisfied	Unfair to Me	Mostly Fair	Some College or A.A.
34	male	straight/heterosexual	0	2500	1	1	once or twice a week	8	very satisfied	Mostly Fair	Mostly Fair	College Degree
34	female	straight/heterosexual	40	55000	1	0	once or twice a week	6	6	Unfair to Me	Mostly Fair	College Degree
43	male	straight/heterosexual	0	2500	1	1	once a month	17	5	Mostly Fair	Unfair to Partner	College Degree
52	male	straight/heterosexual	90	15000	1	1	once every few months	more than 20 years	5	Mostly Fair	Unfair to Me	HS or Less
47	male	straight/heterosexual	40	55000	1	1	once or twice a week	more than 20 years	6	Unfair to Partner	Mostly Fair	HS or Less
42	female	straight/heterosexual	20	7500	1	1	once every few months	14	very dissatisfied	Mostly Fair	Mostly Fair	Some College or A.A.
55	male	straight/heterosexual	70	175000	1	1	two or three times a month	19	very satisfied	Unfair to Partner	Mostly Fair	College Degree
53	male	straight/heterosexual	0	2500	1	1	three to four times a week	7	6	Mostly Fair	Mostly Fair	Some College or A.A.
64	male	straight/heterosexual	40	55000	1	0	two or three times a month	more than 20 years	very satisfied	Unfair to Partner	Mostly Fair	Some College or A.A.
36	male	straight/heterosexual	40	112500	1	1	once every few months	13	5	Mostly Fair	Mostly Fair	Some College or A.A.
68	male	straight/heterosexual	0	112500	1	0	once every few months	more than 20 years	very satisfied	Unfair to Me	Mostly Fair	College Degree
35	male	straight/heterosexual	50	112500	1	1	two or three times a month	10	neutral	Unfair to Partner	Mostly Fair	Some College or A.A.
35	male	straight/heterosexual	80	175000	1	1	two or three times a month	10	6	Unfair to Me	Mostly Fair	College Degree
61	male	straight/heterosexual	60	250000	1	0	once every few months	more than 20 years	3	Mostly Fair	Mostly Fair	Graduate Degree
50	male	straight/heterosexual	40	250000	1	1	not at all or never had sex	13	very dissatisfied	Mostly Fair	Unfair to Me	Some College or A.A.
41	male	straight/heterosexual	40	55000	1	0	once or twice a week	6	6	Mostly Fair	Mostly Fair	College Degree
51	male	straight/heterosexual	50	75000	1	1	once a month	more than 20 years	neutral	Unfair to Partner	Mostly Fair	College Degree
57	male	straight/heterosexual	0	45000	1	1	once every few months	more than 20 years	very dissatisfied	Mostly Fair	Mostly Fair	Graduate Degree
40	male	straight/heterosexual	50	137500	1	1	two or three times a month	18	3	Mostly Fair	Mostly Fair	Some College or A.A.
25	female	straight/heterosexual	50	25000	1	0	once or twice a week	6	very satisfied	Unfair to Me	Mostly Fair	College Degree
56	male	straight/heterosexual	50	85000	1	0	once or twice a week	more than 20 years	6	Mostly Fair	Mostly Fair	Some College or A.A.
32	male	straight/heterosexual	60	112500	1	0	two or three times a month	2	very satisfied	Unfair to Me	Mostly Fair	Some College or A.A.
46	male	straight/heterosexual	60	750000	1	1	once or twice a week	more than 20 years	5	Mostly Fair	Mostly Fair	Graduate Degree
55	male	straight/heterosexual	50	85000	1	0	two or three times a month	20	6	Mostly Fair	Mostly Fair	Some College or A.A.
34	male	straight/heterosexual	40	175000	1	0	once every few months	10	neutral	Unfair to Partner	Mostly Fair	Some College or A.A.
41	female	straight/heterosexual	40		0	1	more than once a day	less than a year	6	Mostly Fair	Mostly Fair	HS or Less
54	female	straight/heterosexual	50	75000	1	0	once or twice a week	6	very satisfied	Unfair to Me	Mostly Fair	College Degree
44	male	straight/heterosexual	40	95000	1	1	two or three times a month	12	5	Unfair to Partner	Mostly Fair	College Degree
35	male	straight/heterosexual	70	137500	1	0	once a month	8	very dissatisfied	Unfair to Partner	Mostly Fair	Some College or A.A.
26	male	straight/heterosexual	50	25000	1	0	two or three times a month	6	very satisfied	Unfair to Partner	Mostly Fair	Some College or A.A.
49	female	straight/heterosexual	40	25000	1	1	once or twice a week	1	6	Mostly Fair	Unfair to Me	Some College or A.A.
23	male	straight/heterosexual	30	15000	1	0	once or twice a week	1	very satisfied	Unfair to Me	Mostly Fair	Some College or A.A.
66	male	straight/heterosexual	0	25000	1	0	once every few months	more than 20 years	5	Mostly Fair	Mostly Fair	Some College or A.A.
23	male	straight/heterosexual	40	35000	1	0	once or twice a week	4	very satisfied	Mostly Fair	Mostly Fair	Some College or A.A.
38	female	straight/heterosexual	20	7500	1	1	once or twice a week	19	6	Unfair to Me	Mostly Fair	College Degree
44	male	straight/heterosexual	50	175000	1	1	two or three times a month	18	5	Mostly Fair	Unfair to Me	College Degree
26	female	straight/heterosexual	10	35000	1	0	once or twice a week	2	6	Mostly Fair	Mostly Fair	Graduate Degree
57	female	straight/heterosexual	60	65000	1	0	two or three times a month	12	very satisfied	Mostly Fair	Mostly Fair	College Degree
39	male	straight/heterosexual	60	45000	1	1	two or three times a month	more than 20 years	6	Unfair to Me	Mostly Fair	Graduate Degree
50	female	straight/heterosexual	20	15000	1	1	three to four times a week	more than 20 years	very satisfied	Mostly Fair	Mostly Fair	Some College or A.A.
37	male	straight/heterosexual	60	35000	1	1	two or three times a month	9	very satisfied	Mostly Fair	Mostly Fair	College Degree
35	female	straight/heterosexual	40	55000	1	1	once or twice a week	12	neutral	Unfair to Me	Mostly Fair	College Degree
39	male	straight/heterosexual	40	95000	1	1	two or three times a month	18	very satisfied	Unfair to Partner	Mostly Fair	HS or Less
42	male	straight/heterosexual	50	45000	1	1	once or twice a week	9	neutral	Mostly Fair	Mostly Fair	College Degree
55	male	straight/heterosexual	60	250000	1	1	two or three times a month	more than 20 years	very satisfied	Mostly Fair	Mostly Fair	College Degree
21	male	straight/heterosexual	40	25000	0	0	three to four times a week	1	6	Unfair to Partner	Mostly Fair	Some College or A.A.
29	female	straight/heterosexual	80	55000	1	0	three to four times a week	5	very satisfied	Unfair to Partner	Mostly Fair	Graduate Degree
52	male	straight/heterosexual	50	95000	1	1	once every few months	more than 20 years	2	Unfair to Partner	Mostly Fair	College Degree
44	male	straight/heterosexual	40		1	1	two or three times a month	9	6	Mostly Fair	Mostly Fair	College Degree
34	male	straight/heterosexual	60	45000	1	0	once every few months	10	neutral	Mostly Fair	Mostly Fair	College Degree
38	male	straight/heterosexual	50	95000	1	1	two or three times a month	5	neutral	Unfair to Partner	Mostly Fair	College Degree
47	male	straight/heterosexual	60	112500	1	1	two or three times a month	more than 20 years	5	Unfair to Me	Unfair to Me	Some College or A.A.
33	male	straight/heterosexual	40	75000	1	1	five or more times a week	12	very satisfied	Mostly Fair	Mostly Fair	Some College or A.A.
50	male	straight/heterosexual	40	175000	1	1	two or three times a month	19	very satisfied	Unfair to Partner	Mostly Fair	College Degree
45	male	straight/heterosexual	40	95000	1	1	three to four times a week	10	very satisfied	Mostly Fair	Mostly Fair	College Degree
31	male	straight/heterosexual	40	45000	1	1	once or twice a week	8	6	Mostly Fair	Mostly Fair	College Degree
55	female	straight/heterosexual	40	250000	1	1	two or three times a month	more than 20 years	6	Mostly Fair	Mostly Fair	Graduate Degree
62	male	straight/heterosexual	50	95000	1	0	once or twice a week	9	very satisfied	Mostly Fair	Mostly Fair	Some College or A.A.
26	female	straight/heterosexual	40	65000	0	1	five or more times a week	less than a year	very satisfied	Unfair to Partner	Mostly Fair	Graduate Degree
37	female	straight/heterosexual	40	65000	1	1	once or twice a week	17	3	Unfair to Me	Unfair to Me	Some College or A.A.
35	female	straight/heterosexual	40		1	1	once a month	12	very satisfied	Unfair to Me	Mostly Fair	College Degree
53	male	straight/heterosexual	50	175000	1	1	two or three times a month	more than 20 years	neutral	Mostly Fair	Mostly Fair	Graduate Degree
52	male	straight/heterosexual	60	175000	1	1	once or twice a week	more than 20 years	6	Unfair to Partner	Mostly Fair	Some College or A.A.
32	female	straight/heterosexual	50	45000	1	0	once or twice a week	8	very satisfied	Mostly Fair	Mostly Fair	College Degree
39	male	straight/heterosexual	40	55000	1	1	two or three times a month	11	6	Unfair to Partner	Mostly Fair	College Degree
25	male	straight/heterosexual	40	15000	0	0	once or twice a week	less than a year	very satisfied	Mostly Fair	Mostly Fair	Some College or A.A.
30	male	straight/heterosexual	50	55000	1	1	once or twice a week	3	6	Unfair to Me	Mostly Fair	College Degree
26	male	straight/heterosexual	60	137500	1	1	three to four times a week	2	5	Unfair to Partner	Mostly Fair	Graduate Degree
47	male	straight/heterosexual	10	65000	1	1	two or three times a month	more than 20 years	neutral	Mostly Fair	Mostly Fair	College Degree
52	male	straight/heterosexual	40	75000	1	1	two or three times a month	19	very satisfied	Mostly Fair	Mostly Fair	Some College or A.A.
70	male	straight/heterosexual	50	15000	1	0	two or three times a month	7	very satisfied	Unfair to Partner	Unfair to Partner	Some College or A.A.
32	male	straight/heterosexual	40	137500	1	1	once a month	11	6	Mostly Fair	Mostly Fair	College Degree
27	female	straight/heterosexual	40	45000	1	0	two or three times a month	less than a year	6	Unfair to Me	Mostly Fair	College Degree
32	female	straight/heterosexual	40	45000	1	0	five or more times a week	1	very satisfied	Unfair to Me	Unfair to Me	College Degree
45	male	straight/heterosexual	40	65000	1	1	once every few months	9	2	Unfair to Me	Mostly Fair	College Degree
39	male	straight/heterosexual	40	400000	1	1	once a month	12	5	Unfair to Partner	Mostly Fair	College Degree
27	male	straight/heterosexual	50	55000	1	0	three to four times a week	11	very satisfied	Unfair to Partner	Mostly Fair	College Degree
43	male	straight/heterosexual	40	175000	1	1	two or three times a month	10	5	Mostly Fair	Mostly Fair	College Degree
50	male	straight/heterosexual	50	112500	1	1	not at all or never had sex	5	very dissatisfied	Unfair to Me	Unfair to Me	College Degree
37	male	straight/heterosexual	40	95000	1	1	two or three times a month	9	2	Mostly Fair	Unfair to Me	Some College or A.A.
40	female	straight/heterosexual	40	175000	1	1	once a month	17	3	Mostly Fair	Unfair to Partner	Graduate Degree
67	male	straight/heterosexual	0	112500	1	0	two or three times a month	more than 20 years	very satisfied	Mostly Fair	Mostly Fair	Graduate Degree
53	male	straight/heterosexual	30	400000	1	1	once or twice a week	more than 20 years	very satisfied	Unfair to Partner	Mostly Fair	HS or Less
34	female	straight/heterosexual	0	2500	1	1	once a year	11	neutral	Mostly Fair	Mostly Fair	Some College or A.A.
32	female	straight/heterosexual	10	2500	1	1	once or twice a week	7	2	Unfair to Me	Mostly Fair	Some College or A.A.
30	female	straight/heterosexual	0	2500	1	1	once or twice a week	4	6	Mostly Fair	Mostly Fair	Graduate Degree
44	male	straight/heterosexual	40	55000	1	1	once or twice a week	17	very satisfied	Unfair to Partner	Mostly Fair	College Degree
72	male	straight/heterosexual	10	137500	1	0	two or three times a month	14	very satisfied	Mostly Fair	Mostly Fair	College Degree
27	male	straight/heterosexual	0	2500	1	1	three to four times a week	7	3	Unfair to Partner	Mostly Fair	Some College or A.A.
47	male	straight/heterosexual	40	45000	1	1	two or three times a month	14	very satisfied	Mostly Fair	Mostly Fair	Some College or A.A.
29	female	straight/heterosexual	20	45000	1	1	once or twice a week	9	3	Mostly Fair	Mostly Fair	College Degree
28	female	straight/heterosexual	50	65000	1	0	three to four times a week	7	6	Unfair to Me	Mostly Fair	College Degree
34	male	straight/heterosexual	60	95000	1	0	two or three times a month	5	neutral	Unfair to Me	Mostly Fair	College Degree
44	male	straight/heterosexual	50	55000	1	0	two or three times a month	7	6	Mostly Fair	Mostly Fair	College Degree
48	male	straight/heterosexual	40	750000	1	1	two or three times a month	8	very satisfied	Mostly Fair	Mostly Fair	College Degree
38	male	straight/heterosexual	50		1	1	two or three times a month	11	neutral	Unfair to Partner	Mostly Fair	Graduate Degree
29	female	straight/heterosexual	40	35000	1	1	once or twice a week	1	5	Unfair to Partner	Unfair to Me	Some College or A.A.
61	male	straight/heterosexual	0	15000	1	0	not at all or never had sex	more than 20 years	6	Mostly Fair	Unfair to Partner	Some College or A.A.
56	male	straight/heterosexual	40	55000	1	1	two or three times a month	14	3	Unfair to Partner	Unfair to Me	Graduate Degree
50	male	straight/heterosexual	70	175000	1	1	once a year	more than 20 years	5	Mostly Fair	Mostly Fair	Graduate Degree
25	female	straight/heterosexual	0	2500	1	1	two or three times a month	2	very satisfied	Mostly Fair	Mostly Fair	College Degree
32	male	straight/heterosexual	50	45000	1	1	once every few months	12	very dissatisfied	Unfair to Partner	Mostly Fair	Some College or A.A.
42	male	straight/heterosexual	40	137500	1	1	two or three times a month	18	very satisfied	Mostly Fair	Mostly Fair	Graduate Degree
38	male	straight/heterosexual	2	2500	1	1	two or three times a month	19	very satisfied	Mostly Fair	Mostly Fair	HS or Less
53	female	straight/heterosexual	0		1	0	once or twice a week	more than 20 years	neutral	Mostly Fair	Unfair to Me	Some College or A.A.
28	male	straight/heterosexual	50	112500	0	0	three to four times a week	1	very satisfied	Unfair to Partner	Mostly Fair	College Degree
57	male	straight/heterosexual	50	250000	1	1	once or twice a week	more than 20 years	very satisfied	Mostly Fair	Mostly Fair	College Degree
35	male	straight/heterosexual	50	85000	1	1	two or three times a month	11	6	Mostly Fair	Unfair to Me	Some College or A.A.
37	male	straight/heterosexual	50	85000	1	1	two or three times a month	12	neutral	Unfair to Me	Mostly Fair	Graduate Degree
36	female	straight/heterosexual	60	95000	1	1	three to four times a week	19	very satisfied	Mostly Fair	Mostly Fair	Some College or A.A.
31	male	straight/heterosexual	40	137500	1	1	once or twice a week	5	6	Mostly Fair	Mostly Fair	Graduate Degree
32	female	straight/heterosexual	30	55000	1	1	two or three times a month	12	very satisfied	Mostly Fair	Mostly Fair	College Degree
64	female	straight/heterosexual	20	25000	1	1	two or three times a month	20	very satisfied	Unfair to Me	Mostly Fair	College Degree
35	female	straight/heterosexual	50	137500	0	0	once or twice a week	1	very satisfied	Mostly Fair	Mostly Fair	College Degree
38	male	straight/heterosexual	60		1	1	once a month	4	3	Unfair to Me	Unfair to Me	Graduate Degree
49	male	straight/heterosexual	50	95000	1	1	once or twice a week	17	6	Mostly Fair	Mostly Fair	Some College or A.A.
40	male	straight/heterosexual	40	175000	1	1	once every few months	14	3	Unfair to Partner	Mostly Fair	College Degree
41	female	straight/heterosexual	40	35000	1	1	two or three times a month	less than a year	6	Mostly Fair	Unfair to Partner	Some College or A.A.
40	male	straight/heterosexual	40	112500	1	0	once every few months	8	very dissatisfied	Mostly Fair	Mostly Fair	Some College or A.A.
57	female	straight/heterosexual	0	25000	1	1	once or twice a week	more than 20 years	very satisfied	Mostly Fair	Mostly Fair	Some College or A.A.
46	male	straight/heterosexual	50	85000	1	1	once or twice a week	more than 20 years	very satisfied	Unfair to Partner	Unfair to Me	Some College or A.A.
61	male	straight/heterosexual	60	95000	1	0	once every few months	more than 20 years	5	Mostly Fair	Mostly Fair	Some College or A.A.
57	male	straight/heterosexual	40	112500	1	1	two or three times a month	3	3	Mostly Fair	Mostly Fair	College Degree
43	male	straight/heterosexual	40	175000	1	1	once a month	10	6	Unfair to Partner	Mostly Fair	Graduate Degree
42	female	straight/heterosexual	40	35000	1	1	three to four times a week	more than 20 years	very satisfied	Mostly Fair	Mostly Fair	Graduate Degree
31	female	straight/heterosexual	20	45000	1	0	once or twice a week	6	very satisfied	Mostly Fair	Mostly Fair	College Degree
28	female	straight/heterosexual	50	35000	1	1	three to four times a week	1	3	Mostly Fair	Mostly Fair	College Degree
50	female	straight/heterosexual	40	75000	1	1	once or twice a week	more than 20 years	5	Unfair to Me	Mostly Fair	HS or Less
32	female	straight/heterosexual	0	2500	1	1	once or twice a week	11	6	Mostly Fair	Mostly Fair	Some College or A.A.
37	male	straight/heterosexual	30	25000	1	0	once or twice a week	14	6	Unfair to Partner	Mostly Fair	Graduate Degree
48	male	straight/heterosexual	30	65000	1	1	two or three times a month	13	very satisfied	Mostly Fair	Mostly Fair	College Degree
38	male	straight/heterosexual	40	55000	1	1	two or three times a month	12	6	Mostly Fair	Mostly Fair	Graduate Degree
51	male	straight/heterosexual	50	45000	1	1	once or twice a week	1	6	Mostly Fair	Mostly Fair	HS or Less
39	male	straight/heterosexual	50	55000	1	1	five or more times a week	15	very satisfied	Unfair to Me	Mostly Fair	Graduate Degree
30	male	straight/heterosexual	50	45000	1	0	two or three times a month	4	very satisfied	Mostly Fair	Mostly Fair	Graduate Degree
45	male	straight/heterosexual	50	137500	1	1	not at all or never had sex	15	3	Mostly Fair	Unfair to Me	Graduate Degree
34	male	straight/heterosexual	40	35000	1	1	once or twice a week	12	5	Mostly Fair	Unfair to Partner	College Degree
41	male	straight/heterosexual	60	95000	1	0	once a month	16	6	Unfair to Partner	Mostly Fair	College Degree
42	female	straight/heterosexual	0		1	1	two or three times a month	12	3	Mostly Fair	Mostly Fair	Graduate Degree
29	female	straight/heterosexual	40	35000	0	1	once or twice a week	less than a year	neutral	Mostly Fair	Unfair to Me	HS or Less
56	male	straight/heterosexual	60	75000	1	1	not at all or never had sex	more than 20 years	3	Mostly Fair	Mostly Fair	Some College or A.A.
38	male	straight/heterosexual	40	112500	1	1	two or three times a month	16	neutral	Unfair to Me	Mostly Fair	Some College or A.A.
31	male	straight/heterosexual	40	55000	1	0	three to four times a week	less than a year	very satisfied	Unfair to Partner	Mostly Fair	College Degree
33	female	straight/heterosexual	50	112500	0	0	once or twice a week	less than a year	very satisfied	Mostly Fair	Mostly Fair	Graduate Degree
26	female	straight/heterosexual	40	25000	0	1	once or twice a week	1	very satisfied	Mostly Fair	Mostly Fair	HS or Less
62	male	straight/heterosexual	40	75000	1	0	once or twice a week	12	very satisfied	Mostly Fair	Mostly Fair	College Degree
25	female	straight/heterosexual	40	45000	1	0	three to four times a week	2	very satisfied	Unfair to Me	Mostly Fair	College Degree
57	female	straight/heterosexual	40	35000	1	0	not at all or never had sex	more than 20 years	very satisfied	Unfair to Partner	Mostly Fair	Some College or A.A.
31	male	straight/heterosexual	50	75000	1	1	two or three times a month	5	6	Unfair to Partner	Mostly Fair	Some College or A.A.
56	male	straight/heterosexual	40	75000	1	0	once a year	18	very satisfied	Mostly Fair	Mostly Fair	Some College or A.A.
40	female	straight/heterosexual	0	2500	1	1	once or twice a week	19	very satisfied	Mostly Fair	Mostly Fair	College Degree
49	female	straight/heterosexual	40	45000	1	1	once or twice a week	4	neutral	Unfair to Me	Unfair to Me	HS or Less
55	male	straight/heterosexual	40	137500	1	1	two or three times a month	more than 20 years	very satisfied	Unfair to Partner	Mostly Fair	Graduate Degree
56	male	straight/heterosexual	0	25000	1	0	two or three times a month	13	2	Mostly Fair	Mostly Fair	College Degree
35	female	straight/heterosexual	70		1	0	two or three times a month	6	neutral	Mostly Fair	Unfair to Partner	Graduate Degree
46	male	straight/heterosexual	50	75000	1	1	once every few months	20	3	Unfair to Me	Unfair to Me	College Degree
51	male	straight/heterosexual	40	65000	1	0	once every few months	10	3	Mostly Fair	Unfair to Me	College Degree
48	male	straight/heterosexual	90	250000	1	1	not at all or never had sex	more than 20 years	2	Unfair to Me	Unfair to Me	Graduate Degree
58	female	straight/heterosexual	0	750000	1	1	not at all or never had sex	14	5	Unfair to Me	Mostly Fair	Graduate Degree
30	male	straight/heterosexual	40	35000	1	1	three to four times a week	less than a year	5	Mostly Fair	Mostly Fair	HS or Less
33	male	straight/heterosexual	40	35000	1	1	two or three times a month	9	6	Mostly Fair	Mostly Fair	Some College or A.A.
59	male	straight/heterosexual	40	85000	1	0	not at all or never had sex	6	3	Mostly Fair	Mostly Fair	Some College or A.A.
63	male	straight/heterosexual	30	25000	1	0	not at all or never had sex	more than 20 years	neutral	Unfair to Me	Mostly Fair	Some College or A.A.
32	male	straight/heterosexual	40	75000	1	1	three to four times a week	6	very satisfied	Mostly Fair	Mostly Fair	College Degree
49	male	straight/heterosexual	50	35000	1	0	once every few months	more than 20 years	3	Mostly Fair	Mostly Fair	Some College or A.A.
32	male	straight/heterosexual	50	75000	1	0	three to four times a week	5	very satisfied	Mostly Fair	Unfair to Me	College Degree
45	female	straight/heterosexual	40	45000	1	1	once every few months	10	6	Mostly Fair	Mostly Fair	College Degree
53	male	straight/heterosexual	60	112500	1	0	once every few months	17	6	Mostly Fair	Mostly Fair	Graduate Degree
62	male	straight/heterosexual	60	85000	1	1	once a year	more than 20 years	3	Mostly Fair	Mostly Fair	College Degree
43	male	straight/heterosexual	40	1500000	1	1	once or twice a week	20	very dissatisfied	Mostly Fair	Mostly Fair	College Degree
44	female	straight/heterosexual	0	2500	1	1	once every few months	11	5	Mostly Fair	Mostly Fair	College Degree
62	male	straight/heterosexual	0	25000	1	1	not at all or never had sex	more than 20 years	neutral	Unfair to Partner	Mostly Fair	Graduate Degree
46	male	straight/heterosexual	60	75000	1	1	three to four times a week	more than 20 years	5	Mostly Fair	Mostly Fair	Some College or A.A.
42	female	straight/heterosexual	0	2500	1	0	once or twice a week	more than 20 years	very satisfied	Mostly Fair	Mostly Fair	Some College or A.A.
24	male	straight/heterosexual	0	15000	1	0	three to four times a week	1	6	Mostly Fair	Unfair to Partner	College Degree
41	female	straight/heterosexual	50	75000	1	1	once a month	more than 20 years	3	Mostly Fair	Mostly Fair	College Degree
38	male	straight/heterosexual	40	112500	1	1	once every few months	7	6	Mostly Fair	Mostly Fair	Graduate Degree
45	male	straight/heterosexual	40	75000	1	1	three to four times a week	4	very satisfied	Unfair to Partner	Unfair to Me	Some College or A.A.
34	male	straight/heterosexual	40	65000	1	1	two or three times a month	3	very satisfied	Mostly Fair	Mostly Fair	Graduate Degree
48	male	straight/heterosexual	50	112500	1	1	once a month	15	3	Unfair to Me	Unfair to Me	Graduate Degree
48	female	straight/heterosexual	40	25000	1	1	once or twice a week	more than 20 years	very satisfied	Mostly Fair	Mostly Fair	Some College or A.A.
39	male	straight/heterosexual	50	137500	1	1	once a month	6	6	Mostly Fair	Mostly Fair	Graduate Degree
54	male	straight/heterosexual	40	75000	1	1	not at all or never had sex	more than 20 years	2	Mostly Fair	Mostly Fair	HS or Less
46	male	straight/heterosexual	50	175000	1	1	two or three times a month	more than 20 years	6	Unfair to Me	Mostly Fair	Graduate Degree
54	female	straight/heterosexual	0	2500	1	0	three to four times a week	more than 20 years	very satisfied	Mostly Fair	Mostly Fair	HS or Less
53	male	straight/heterosexual	50	400000	1	1	more than once a day	more than 20 years	very satisfied	Unfair to Me	Mostly Fair	College Degree
49	male	straight/heterosexual	50	112500	1	1	once every few months	14	3	Unfair to Me	Mostly Fair	Graduate Degree
52	male	straight/heterosexual	40	65000	1	1	once or twice a week	14	very satisfied	Unfair to Partner	Mostly Fair	Some College or A.A.
37	male	straight/heterosexual	50	55000	1	1	once a month	18	6	Mostly Fair	Unfair to Me	Some College or A.A.
38	male	straight/heterosexual	60	65000	1	1	once or twice a week	16	very satisfied	Unfair to Partner	Mostly Fair	HS or Less
55	male	straight/heterosexual	40	65000	1	0	once or twice a week	more than 20 years	5	Unfair to Partner	Unfair to Me	Some College or A.A.
43	male	straight/heterosexual	60	75000	1	1	once a month	14	5	Mostly Fair	Mostly Fair	Some College or A.A.
57	male	straight/heterosexual	50	75000	1	1	once or twice a week	3	very satisfied	Mostly Fair	Mostly Fair	Some College or A.A.
61	male	straight/heterosexual	60	175000	1	1	not at all or never had sex	more than 20 years	5	Mostly Fair	Mostly Fair	College Degree
44	male	straight/heterosexual	60	400000	1	1	two or three times a month	14	very satisfied	Unfair to Partner	Mostly Fair	Some College or A.A.
48	male	straight/heterosexual	40	45000	1	1	once every few months	more than 20 years	5	Mostly Fair	Mostly Fair	HS or Less
58	male	straight/heterosexual	50	45000	1	1	once a month	more than 20 years	6	Mostly Fair	Unfair to Me	Some College or A.A.
36	male	straight/heterosexual	50	137500	1	1	once every few months	7	3	Mostly Fair	Mostly Fair	Graduate Degree
49	male	straight/heterosexual	60	95000	1	0	once or twice a week	3	5	Unfair to Partner	Unfair to Me	College Degree
41	male	straight/heterosexual	40	45000	1	1	once or twice a week	2	very satisfied	Mostly Fair	Mostly Fair	Some College or A.A.
36	male	straight/heterosexual	40	175000	1	1	once a month	16	6	Unfair to Partner	Mostly Fair	Graduate Degree
54	male	straight/heterosexual	40	25000	1	1	once every few months	15	very satisfied	Unfair to Me	Unfair to Me	Some College or A.A.
51	male	straight/heterosexual	50	55000	1	1	three to four times a week	2	very satisfied	Mostly Fair	Mostly Fair	HS or Less
31	male	straight/heterosexual	50	75000	1	1	once or twice a week	3	6	Unfair to Me	Unfair to Me	College Degree
52	male	straight/heterosexual	60	112500	1	1	once or twice a week	7	6	Mostly Fair	Mostly Fair	Graduate Degree
29	male	straight/heterosexual	40	85000	1	1	once or twice a week	5	neutral	Mostly Fair	Mostly Fair	Some College or A.A.
52	female	straight/heterosexual	40		1	1	three to four times a week	15	5	Unfair to Me	Mostly Fair	HS or Less
68	male	straight/heterosexual	50	25000	1	1	once or twice a week	more than 20 years	very dissatisfied	Unfair to Me	Unfair to Partner	College Degree
54	male	straight/heterosexual	50	95000	1	1	once or twice a week	more than 20 years	6	Mostly Fair	Mostly Fair	HS or Less
41	female	straight/heterosexual	2	15000	1	1	once or twice a week	7	6	Mostly Fair	Mostly Fair	College Degree
34	male	straight/heterosexual	20	25000	1	0	two or three times a month	15	very satisfied	Mostly Fair	Mostly Fair	Some College or A.A.
56	male	straight/heterosexual	50	75000	1	1	once or twice a week	more than 20 years	6	Unfair to Me	Mostly Fair	Graduate Degree
28	female	straight/heterosexual	90	45000	1	0	once or twice a week	8	very satisfied	Unfair to Me	Mostly Fair	HS or Less
62	male	straight/heterosexual	40	45000	1	0	not at all or never had sex	more than 20 years	neutral	Mostly Fair	Unfair to Me	HS or Less
61	male	straight/heterosexual	0	45000	1	0	two or three times a month	more than 20 years	2	Unfair to Partner	Mostly Fair	Some College or A.A.
38	male	straight/heterosexual	50	137500	1	1	once or twice a week	15	neutral	Unfair to Partner	Mostly Fair	Some College or A.A.
32	female	straight/heterosexual	40	55000	1	1	once or twice a week	13	very satisfied	Unfair to Partner	Mostly Fair	Some College or A.A.
36	male	straight/heterosexual	50	112500	1	1	once every few months	12	neutral	Unfair to Me	Unfair to Me	Some College or A.A.
41	male	straight/heterosexual	60	250000	1	1	once every few months	16	2	Mostly Fair	Mostly Fair	College Degree
43	male	straight/heterosexual	50	95000	1	1	once every few months	13	3	Unfair to Partner	Mostly Fair	College Degree
40	male	straight/heterosexual	60	175000	1	1	not at all or never had sex	14	2	Unfair to Me	Unfair to Me	College Degree
46	male	straight/heterosexual	50	85000	1	1	once or twice a week	17	very satisfied	Unfair to Me	Mostly Fair	Graduate Degree
60	female	straight/heterosexual	40	45000	1	0	once or twice a week	4	very satisfied	Mostly Fair	Mostly Fair	HS or Less
28	female	straight/heterosexual	40	25000	1	0	once or twice a week	3	6	Mostly Fair	Mostly Fair	HS or Less
30	male	straight/heterosexual	50	95000	1	1	three to four times a week	10	very satisfied	Mostly Fair	Mostly Fair	College Degree
50	male	straight/heterosexual	50	112500	1	1	two or three times a month	14	very satisfied	Mostly Fair	Mostly Fair	Some College or A.A.
29	male	straight/heterosexual	70	55000	1	1	once a month	6	very dissatisfied	Unfair to Me	Unfair to Me	Some College or A.A.
52	male	straight/heterosexual	50	175000	1	1	two or three times a month	more than 20 years	neutral	Unfair to Partner	Mostly Fair	Graduate Degree
35	female	straight/heterosexual	40	75000	0	0	three to four times a week	less than a year	very satisfied	Unfair to Me	Unfair to Me	College Degree
44	male	straight/heterosexual	40	65000	1	1	once or twice a week	more than 20 years	3	Mostly Fair	Mostly Fair	Some College or A.A.
47	male	straight/heterosexual	40	137500	1	1	once or twice a week	more than 20 years	6	Unfair to Partner	Mostly Fair	College Degree
36	female	straight/heterosexual	70	250000	1	0	two or three times a month	16	6	Mostly Fair	Mostly Fair	Graduate Degree
66	male	straight/heterosexual	30	55000	1	1	once a month	more than 20 years	6	Mostly Fair	Mostly Fair	Some College or A.A.
32	male	straight/heterosexual	40	45000	1	1	once or twice a week	15	5	Unfair to Partner	Mostly Fair	Some College or A.A.
30	male	straight/heterosexual	40	55000	1	1	two or three times a month	7	neutral	Mostly Fair	Mostly Fair	Graduate Degree
41	male	straight/heterosexual	40	35000	1	1	once a month	more than 20 years	6	Mostly Fair	Unfair to Partner	Some College or A.A.
43	male	straight/heterosexual	60	175000	1	1	once or twice a week	18	5	Mostly Fair	Mostly Fair	Graduate Degree
37	male	straight/heterosexual	40	75000	1	1	three to four times a week	19	very satisfied	Unfair to Me	Mostly Fair	College Degree
62	male	straight/heterosexual	50	112500	1	0	not at all or never had sex	more than 20 years	3	Mostly Fair	Mostly Fair	College Degree
49	female	straight/heterosexual	40	45000	1	0	not at all or never had sex	11	neutral	Unfair to Partner	Unfair to Me	Some College or A.A.
39	male	straight/heterosexual	50	75000	1	1	two or three times a month	15	5	Mostly Fair	Mostly Fair	Some College or A.A.
38	male	straight/heterosexual	40	35000	1	1	once a year	11	2	Unfair to Partner	Mostly Fair	College Degree
54	male	straight/heterosexual	60	55000	1	1	not at all or never had sex	more than 20 years	very dissatisfied	Mostly Fair	Unfair to Me	Some College or A.A.
50	male	straight/heterosexual	60	112500	1	1	two or three times a month	17	very satisfied	Mostly Fair	Unfair to Me	Graduate Degree
42	male	straight/heterosexual	70	75000	1	1	once a month	15	neutral	Unfair to Me	Unfair to Me	Some College or A.A.
44	female	straight/heterosexual	40	35000	1	1	two or three times a month	more than 20 years	5	Mostly Fair	Mostly Fair	Graduate Degree
38	male	straight/heterosexual	40	55000	1	0	once or twice a week	8	very satisfied	Mostly Fair	Mostly Fair	Graduate Degree
40	male	straight/heterosexual	40	85000	1	1	once a month	18	very satisfied	Unfair to Partner	Mostly Fair	College Degree
54	female	straight/heterosexual	40	25000	0	0	once or twice a week	less than a year	very satisfied	Mostly Fair	Mostly Fair	HS or Less
47	male	straight/heterosexual	60	112500	1	0	two or three times a month	more than 20 years	very satisfied	Mostly Fair	Mostly Fair	Graduate Degree
48	female	straight/heterosexual	40	45000	1	0	two or three times a month	more than 20 years	6	Mostly Fair	Mostly Fair	Some College or A.A.
31	female	straight/heterosexual	40	35000	0	1	five or more times a week	less than a year	neutral	Mostly Fair	Unfair to Me	HS or Less
32	male	straight/heterosexual	40	137500	1	1	once or twice a week	13	5	Mostly Fair	Mostly Fair	College Degree
60	male	straight/heterosexual	40	45000	1	1	once or twice a week	more than 20 years	6	Mostly Fair	Mostly Fair	College Degree
53	female	straight/heterosexual	40	85000	1	1	not at all or never had sex	more than 20 years	very dissatisfied	Unfair to Me	Unfair to Me	Graduate Degree
45	female	straight/heterosexual	40	55000	1	1	once or twice a week	15	very satisfied	Mostly Fair	Mostly Fair	College Degree
39	male	straight/heterosexual	50	112500	1	1	once or twice a week	5	neutral	Unfair to Me	Unfair to Me	College Degree
64	male	straight/heterosexual	50	112500	1	1	two or three times a month	more than 20 years	6	Mostly Fair	Mostly Fair	College Degree
62	male	straight/heterosexual	60		1	0	not at all or never had sex	more than 20 years	6	Mostly Fair	Mostly Fair	College Degree
37	male	straight/heterosexual	40	35000	1	1	once or twice a week	1	2	Mostly Fair	Mostly Fair	College Degree
34	female	straight/heterosexual	0	2500	1	1	once or twice a week	10	6	Mostly Fair	Mostly Fair	College Degree
36	female	straight/heterosexual	0	25000	1	1	two or three times a month	1	2	Mostly Fair	Unfair to Me	College Degree
43	male	straight/heterosexual	50	75000	1	1	two or three times a month	10	very satisfied	Unfair to Partner	Mostly Fair	Some College or A.A.
32	female	straight/heterosexual	40	15000	0	0	not at all or never had sex	less than a year	very satisfied	Mostly Fair	Mostly Fair	Some College or A.A.
58	male	straight/heterosexual	40	112500	1	1	once a month	more than 20 years	6	Unfair to Partner	Mostly Fair	HS or Less
44	male	straight/heterosexual	40	55000	1	0	two or three times a month	13	very satisfied	Unfair to Partner	Mostly Fair	Some College or A.A.
26	male	straight/heterosexual	40	65000	0	0	once or twice a week	less than a year	6	Mostly Fair	Mostly Fair	College Degree
39	male	straight/heterosexual	40	112500	1	1	two or three times a month	12	2	Mostly Fair	Mostly Fair	College Degree
59	male	straight/heterosexual	40	112500	1	0	once or twice a week	more than 20 years	5	Mostly Fair	Mostly Fair	Some College or A.A.
27	male	straight/heterosexual	40	45000	1	0	five or more times a week	1	very satisfied	Mostly Fair	Mostly Fair	College Degree
41	male	straight/heterosexual	40	112500	1	1	two or three times a month	6	very satisfied	Unfair to Partner	Mostly Fair	College Degree
30	female	straight/heterosexual	0	2500	1	1	two or three times a month	10	6	Unfair to Partner	Mostly Fair	College Degree
61	female	straight/heterosexual	0	112500	1	1	once or twice a week	more than 20 years	very satisfied	Unfair to Partner	Mostly Fair	College Degree
49	male	straight/heterosexual	40	85000	1	1	two or three times a month	10	3	Mostly Fair	Unfair to Me	College Degree
38	female	straight/heterosexual	40	55000	1	1	once or twice a week	13	very satisfied	Unfair to Me	Mostly Fair	College Degree
51	male	straight/heterosexual	40	65000	1	1	two or three times a month	more than 20 years	5	Unfair to Partner	Mostly Fair	Some College or A.A.
41	male	straight/heterosexual	40	65000	1	1	once or twice a week	15	very satisfied	Unfair to Partner	Mostly Fair	College Degree
62	male	straight/heterosexual	50	95000	1	0	two or three times a month	more than 20 years	5	Unfair to Me	Mostly Fair	HS or Less
48	male	straight/heterosexual	40	85000	1	1	two or three times a month	more than 20 years	5	Unfair to Partner	Mostly Fair	Some College or A.A.
48	male	straight/heterosexual	40	85000	0	0	once or twice a week	less than a year	2	Unfair to Me	Unfair to Me	Some College or A.A.
53	male	straight/heterosexual	50	95000	1	0	once or twice a week	15	very satisfied	Mostly Fair	Mostly Fair	Graduate Degree
44	female	straight/heterosexual	40	75000	0	1	more than once a day	1	very satisfied	Mostly Fair	Mostly Fair	Graduate Degree
46	male	straight/heterosexual	40	75000	1	1	two or three times a month	more than 20 years	neutral	Unfair to Me	Mostly Fair	Graduate Degree
38	female	straight/heterosexual	40	35000	0	0	once or twice a week	1	6	Mostly Fair	Unfair to Partner	Some College or A.A.
47	male	straight/heterosexual	40	137500	1	1	two or three times a month	20	very satisfied	Unfair to Partner	Mostly Fair	Graduate Degree
31	female	straight/heterosexual	50	75000	0	0	once or twice a week	1	6	Mostly Fair	Mostly Fair	College Degree
40	female	straight/heterosexual	40	25000	1	1	once a month	10	2	Unfair to Partner	Unfair to Partner	Some College or A.A.
33	female	straight/heterosexual	40	35000	1	1	three to four times a week	less than a year	very satisfied	Mostly Fair	Unfair to Partner	Some College or A.A.
48	male	straight/heterosexual	70	400000	1	1	once a month	20	very satisfied	Mostly Fair	Mostly Fair	Graduate Degree
45	male	straight/heterosexual	50	112500	1	1	once every few months	11	neutral	Unfair to Me	Unfair to Me	College Degree
46	male	straight/heterosexual	50	95000	1	1	once a year	more than 20 years	2	Unfair to Partner	Unfair to Me	Graduate Degree
48	male	straight/heterosexual	50	112500	1	0	not at all or never had sex	more than 20 years	very dissatisfied	Unfair to Me	Mostly Fair	Some College or A.A.
33	male	straight/heterosexual	50	45000	1	1	once or twice a week	13	6	Unfair to Partner	Mostly Fair	College Degree
37	male	straight/heterosexual	40	45000	1	1	two or three times a month	13	6	Mostly Fair	Mostly Fair	Graduate Degree
69	male	straight/heterosexual	40	95000	1	0	once or twice a week	more than 20 years	very satisfied	Mostly Fair	Mostly Fair	Some College or A.A.
52	female	straight/heterosexual	90	2500	1	1	once every few months	13	6	Mostly Fair	Mostly Fair	Some College or A.A.
36	male	straight/heterosexual	80	137500	1	1	three to four times a week	15	very satisfied	Unfair to Partner	Mostly Fair	College Degree
52	male	straight/heterosexual	40	65000	1	1	two or three times a month	more than 20 years	5	Mostly Fair	Mostly Fair	Some College or A.A.
34	male	straight/heterosexual	40	55000	1	1	once or twice a week	6	very satisfied	Unfair to Me	Mostly Fair	Graduate Degree
51	male	straight/heterosexual	60	75000	1	1	two or three times a month	more than 20 years	5	Mostly Fair	Mostly Fair	Some College or A.A.
62	male	straight/heterosexual	40	45000	1	0	once or twice a week	more than 20 years	very satisfied	Unfair to Partner	Mostly Fair	HS or Less
36	male	straight/heterosexual	50	75000	1	1	once a month	10	2	Mostly Fair	Mostly Fair	College Degree
63	male	straight/heterosexual	50	175000	1	0	once every few months	more than 20 years	6	Unfair to Partner	Mostly Fair	Graduate Degree
44	female	straight/heterosexual	50	25000	1	0	not at all or never had sex	more than 20 years	2	Mostly Fair	Mostly Fair	College Degree
36	female	straight/heterosexual	40	45000	1	0	not at all or never had sex	15	5	Unfair to Me	Unfair to Me	Some College or A.A.
31	male	straight/heterosexual	50	45000	1	1	three to four times a week	1	6	Mostly Fair	Mostly Fair	College Degree
68	male	straight/heterosexual	60	55000	1	1	once or twice a week	11	very satisfied	Mostly Fair	Mostly Fair	Some College or A.A.
50	male	straight/heterosexual	50	175000	1	1	once a month	18	3	Unfair to Partner	Unfair to Me	College Degree
31	female	straight/heterosexual	40	65000	1	1	once or twice a week	7	6	Unfair to Me	Mostly Fair	Graduate Degree
45	male	straight/heterosexual	50	55000	1	1	two or three times a month	16	neutral	Unfair to Me	Unfair to Me	College Degree
40	male	straight/heterosexual	50	65000	1	1	two or three times a month	19	6	Mostly Fair	Unfair to Me	College Degree
58	female	straight/heterosexual	50	137500	1	0	once every few months	more than 20 years	very satisfied	Mostly Fair	Mostly Fair	Some College or A.A.
29	female	straight/heterosexual	40	35000	0	0	five or more times a week	less than a year	very satisfied	Mostly Fair	Mostly Fair	Graduate Degree
24	male	straight/heterosexual	30	25000	1	0	two or three times a month	less than a year	3	Unfair to Partner	Mostly Fair	Some College or A.A.
55	female	straight/heterosexual	40	55000	1	0	once a year	more than 20 years	5	Unfair to Partner	Mostly Fair	College Degree
61	male	straight/heterosexual	90	95000	1	0	not at all or never had sex	more than 20 years	2	Mostly Fair	Mostly Fair	Graduate Degree
53	male	straight/heterosexual	10	7500	1	1	two or three times a month	more than 20 years	6	Mostly Fair	Mostly Fair	Some College or A.A.
49	male	straight/heterosexual	50	75000	1	0	two or three times a month	7	very satisfied	Unfair to Partner	Mostly Fair	Some College or A.A.
53	male	straight/heterosexual	50	65000	1	0	once a month	more than 20 years	3	Unfair to Partner	Mostly Fair	HS or Less
35	male	straight/heterosexual	50	65000	1	0	two or three times a month	4	2	Unfair to Me	Unfair to Me	College Degree
60	male	straight/heterosexual	40	65000	1	0	once or twice a week	4	very satisfied	Mostly Fair	Mostly Fair	Some College or A.A.
26	female	straight/heterosexual	40	45000	1	0	three to four times a week	2	very satisfied	Mostly Fair	Mostly Fair	College Degree
50	male	straight/heterosexual	40	75000	1	1	not at all or never had sex	8	very dissatisfied	Mostly Fair	Mostly Fair	Some College or A.A.
62	male	straight/heterosexual	0	55000	1	0	two or three times a month	more than 20 years	very satisfied	Unfair to Partner	Mostly Fair	College Degree
34	male	straight/heterosexual	40	45000	1	0	three to four times a week	5	very satisfied	Mostly Fair	Mostly Fair	College Degree
70	male	straight/heterosexual	0	75000	1	0	once every few months	more than 20 years	3	Mostly Fair	Mostly Fair	College Degree
52	male	straight/heterosexual	40	25000	1	1	two or three times a month	more than 20 years	very satisfied	Mostly Fair	Mostly Fair	Some College or A.A.
35	male	straight/heterosexual	40	65000	1	0	once or twice a week	9	6	Unfair to Partner	Mostly Fair	Graduate Degree
23	female	straight/heterosexual	40	25000	1	0	more than once a day	1	very satisfied	Mostly Fair	Mostly Fair	Some College or A.A.
46	male	straight/heterosexual	50	175000	1	1	once a month	18	neutral	Unfair to Partner	Mostly Fair	Some College or A.A.
38	male	straight/heterosexual	50	75000	1	1	once a month	11	5	Unfair to Me	Mostly Fair	Some College or A.A.
36	female	straight/heterosexual	40	55000	1	0	three to four times a week	1	very satisfied	Mostly Fair	Unfair to Partner	Graduate Degree
56	male	straight/heterosexual	40	400000	1	1	once or twice a week	7	very satisfied	Mostly Fair	Mostly Fair	Graduate Degree
28	male	straight/heterosexual	40	65000	1	1	two or three times a month	8	very satisfied	Mostly Fair	Mostly Fair	College Degree
51	male	straight/heterosexual	40	75000	1	0	once or twice a week	more than 20 years	6	Mostly Fair	Mostly Fair	Some College or A.A.
39	female	straight/heterosexual	40	45000	1	1	once or twice a week	15	6	Unfair to Me	Mostly Fair	Some College or A.A.
35	male	straight/heterosexual	60	137500	1	1	once or twice a week	8	very satisfied	Mostly Fair	Mostly Fair	Graduate Degree
32	female	straight/heterosexual	50	175000	1	1	once every few months	12	5	Unfair to Partner	Mostly Fair	Graduate Degree
54	male	straight/heterosexual	50	65000	1	0	once or twice a week	more than 20 years	very satisfied	Mostly Fair	Mostly Fair	College Degree
38	female	straight/heterosexual	40	25000	1	1	three to four times a week	8	6	Unfair to Me	Mostly Fair	Some College or A.A.
38	male	straight/heterosexual	50	112500	1	1	two or three times a month	11	6	Unfair to Me	Mostly Fair	College Degree
46	male	straight/heterosexual	40	85000	1	1	once a month	more than 20 years	5	Unfair to Partner	Mostly Fair	College Degree
33	male	straight/heterosexual	50	137500	1	1	once or twice a week	10	2	Unfair to Me	Mostly Fair	College Degree
36	female	straight/heterosexual	50	55000	1	1	two or three times a month	less than a year	6	Unfair to Me	Mostly Fair	Graduate Degree
50	male	straight/heterosexual	60	65000	1	1	not at all or never had sex	15	very dissatisfied	Mostly Fair	Mostly Fair	Some College or A.A.
56	male	straight/heterosexual	40	75000	1	1	once or twice a week	10	very satisfied	Mostly Fair	Mostly Fair	Some College or A.A.
62	male	straight/heterosexual	40		1	0	two or three times a month	more than 20 years	very satisfied	Mostly Fair	Mostly Fair	College Degree
32	male	straight/heterosexual	60	75000	1	0	two or three times a month	8	5	Mostly Fair	Mostly Fair	Graduate Degree
27	male	straight/heterosexual	40	45000	1	0	five or more times a week	1	5	Unfair to Partner	Mostly Fair	Some College or A.A.
52	male	straight/heterosexual	40	95000	1	1	once every few months	more than 20 years	neutral	Mostly Fair	Mostly Fair	HS or Less
70	male	straight/heterosexual	30	35000	1	0	not at all or never had sex	more than 20 years	2	Unfair to Partner	Unfair to Me	Graduate Degree
55	male	straight/heterosexual	60	137500	1	0	once a month	more than 20 years	neutral	Mostly Fair	Unfair to Me	Graduate Degree
74	male	straight/heterosexual	0		1	0	not at all or never had sex	more than 20 years	very dissatisfied	Mostly Fair	Mostly Fair	Graduate Degree
47	male	straight/heterosexual	40	112500	1	1	once a month	10	6	Mostly Fair	Mostly Fair	College Degree
33	female	straight/heterosexual	50	45000	0	0	once or twice a week	1	very satisfied	Unfair to Me	Mostly Fair	Some College or A.A.
55	male	straight/heterosexual	50		1	1	once a month	more than 20 years	3	Mostly Fair	Mostly Fair	College Degree
38	male	straight/heterosexual	40	35000	1	1	two or three times a month	13	6	Mostly Fair	Mostly Fair	Some College or A.A.
25	female	straight/heterosexual	50	45000	1	0	once or twice a week	2	6	Unfair to Me	Mostly Fair	College Degree
35	male	straight/heterosexual	40	112500	1	1	two or three times a month	7	neutral	Mostly Fair	Mostly Fair	College Degree
61	male	straight/heterosexual	50	45000	1	0	once or twice a week	more than 20 years	very satisfied	Unfair to Partner	Mostly Fair	Some College or A.A.
52	male	straight/heterosexual	50	400000	1	1	three to four times a week	8	6	Unfair to Partner	Unfair to Me	HS or Less
62	male	straight/heterosexual	40	250000	1	0	once or twice a week	more than 20 years	6	Mostly Fair	Unfair to Me	College Degree
28	male	straight/heterosexual	40	45000	1	0	once or twice a week	1	6	Mostly Fair	Mostly Fair	Some College or A.A.
39	male	straight/heterosexual	60	250000	1	1	two or three times a month	6	very satisfied	Mostly Fair	Mostly Fair	College Degree
44	female	straight/heterosexual	50	25000	1	0	two or three times a month	1	very satisfied	Mostly Fair	Unfair to Partner	Some College or A.A.
44	male	straight/heterosexual	40	95000	1	1	once or twice a week	7	6	Mostly Fair	Mostly Fair	Graduate Degree
38	male	straight/heterosexual	50	85000	1	1	two or three times a month	17	6	Mostly Fair	Mostly Fair	College Degree
27	male	straight/heterosexual	40	35000	1	1	two or three times a month	3	6	Unfair to Me	Unfair to Me	Some College or A.A.
23	female	straight/heterosexual	40	45000	0	0	once or twice a week	1	6	Mostly Fair	Unfair to Partner	Some College or A.A.
48	male	straight/heterosexual	50	137500	1	1	once a month	18	6	Unfair to Partner	Mostly Fair	Some College or A.A.
60	male	straight/heterosexual	40	95000	1	0	once every few months	more than 20 years	very satisfied	Mostly Fair	Mostly Fair	Some College or A.A.
50	male	straight/heterosexual	40	65000	1	0	once every few months	18	neutral	Mostly Fair	Mostly Fair	HS or Less
33	female	straight/heterosexual	40	95000	1	1	once a month	5	neutral	Unfair to Me	Mostly Fair	College Degree
37	female	straight/heterosexual	50	65000	1	1	once or twice a week	20	2	Unfair to Me	Mostly Fair	College Degree
23	male	straight/heterosexual	40	85000	0	0	three to four times a week	1	neutral	Unfair to Me	Unfair to Me	College Degree
42	male	straight/heterosexual	50	55000	1	1	three to four times a week	19	very satisfied	Mostly Fair	Mostly Fair	College Degree
41	male	straight/heterosexual	30	65000	1	0	once or twice a week	15	very satisfied	Mostly Fair	Mostly Fair	Some College or A.A.
58	male	straight/heterosexual	50	45000	1	0	three to four times a week	more than 20 years	very satisfied	Mostly Fair	Mostly Fair	Some College or A.A.
29	male	straight/heterosexual	40	45000	1	1	once or twice a week	less than a year	very dissatisfied	Unfair to Me	Mostly Fair	College Degree
38	female	straight/heterosexual	30	15000	1	1	two or three times a month	17	2	Unfair to Me	Unfair to Partner	Some College or A.A.
34	male	straight/heterosexual	40	65000	0	1	once or twice a week	1	neutral	Mostly Fair	Mostly Fair	Some College or A.A.
21	female	straight/heterosexual	40	35000	1	1	more than once a day	less than a year	neutral	Unfair to Me	Mostly Fair	HS or Less
55	female	straight/heterosexual	50	75000	1	0	two or three times a month	8	very satisfied	Mostly Fair	Mostly Fair	College Degree
56	male	straight/heterosexual	90		1	1	two or three times a month	more than 20 years	very satisfied	Unfair to Partner	Mostly Fair	College Degree
65	male	straight/heterosexual	50	85000	1	0	once or twice a week	more than 20 years	6	Unfair to Partner	Mostly Fair	College Degree
55	female	straight/heterosexual	50	55000	1	0	once or twice a week	more than 20 years	6	Unfair to Me	Mostly Fair	College Degree
57	male	straight/heterosexual	40	65000	1	1	once or twice a week	7	6	Mostly Fair	Mostly Fair	College Degree
57	male	straight/heterosexual	50	75000	1	0	once every few months	19	neutral	Mostly Fair	Mostly Fair	College Degree
45	male	straight/heterosexual	40	95000	1	1	two or three times a month	more than 20 years	5	Unfair to Partner	Mostly Fair	Some College or A.A.
44	male	straight/heterosexual	30	65000	1	1	two or three times a month	17	5	Mostly Fair	Mostly Fair	College Degree
39	female	straight/heterosexual	40	112500	1	1	once or twice a week	16	5	Unfair to Me	Mostly Fair	College Degree
27	male	straight/heterosexual	50	112500	0	0	two or three times a month	1	6	Mostly Fair	Mostly Fair	Some College or A.A.
34	female	straight/heterosexual	40	45000	1	1	once or twice a week	6	3	Unfair to Me	Mostly Fair	Some College or A.A.
35	female	straight/heterosexual	0	7500	1	1	once or twice a week	12	6	Unfair to Me	Unfair to Partner	College Degree
36	male	straight/heterosexual	50	35000	1	0	two or three times a month	9	5	Mostly Fair	Mostly Fair	College Degree
58	male	straight/heterosexual	60	85000	1	1	not at all or never had sex	more than 20 years	very satisfied	Mostly Fair	Mostly Fair	Some College or A.A.
38	male	straight/heterosexual	40	112500	1	0	once or twice a week	6	very satisfied	Unfair to Partner	Mostly Fair	Graduate Degree
24	female	straight/heterosexual	40	55000	0	0	three to four times a week	1	very satisfied	Mostly Fair	Mostly Fair	Some College or A.A.
45	male	straight/heterosexual	40	35000	1	1	once a month	11	very dissatisfied	Unfair to Partner	Unfair to Me	Some College or A.A.
38	male	straight/heterosexual	60	400000	1	1	two or three times a month	15	very satisfied	Unfair to Partner	Mostly Fair	College Degree
61	female	straight/heterosexual	40	85000	1	1	five or more times a week	12	6	Unfair to Me	Mostly Fair	Some College or A.A.
32	male	straight/heterosexual	50	75000	1	1	once a month	12	5	Mostly Fair	Unfair to Me	College Degree
43	male	straight/heterosexual	50	95000	1	1	two or three times a month	9	3	Unfair to Me	Unfair to Me	College Degree
29	female	straight/heterosexual	20	25000	1	1	two or three times a month	5	very satisfied	Mostly Fair	Mostly Fair	College Degree
38	male	straight/heterosexual	50	85000	1	1	two or three times a month	10	5	Unfair to Partner	Mostly Fair	College Degree
52	female	straight/heterosexual	0	137500	1	0	once every few months	13	2	Mostly Fair	Mostly Fair	College Degree
47	male	straight/heterosexual	40	45000	1	1	once or twice a week	1	neutral	Mostly Fair	Unfair to Me	HS or Less
60	male	straight/heterosexual	30	7500	1	1	once a month	more than 20 years	6	Unfair to Partner	Mostly Fair	College Degree
51	male	straight/heterosexual	40	85000	1	0	once a month	more than 20 years	very satisfied	Mostly Fair	Mostly Fair	Graduate Degree
57	male	straight/heterosexual	50	112500	1	0	once or twice a week	more than 20 years	5	Unfair to Me	Mostly Fair	College Degree
31	male	straight/heterosexual	50	65000	1	0	once or twice a week	1	6	Unfair to Partner	Mostly Fair	College Degree
51	female	straight/heterosexual	60	112500	1	1	not at all or never had sex	19	very dissatisfied	Unfair to Me	Unfair to Me	College Degree
56	male	straight/heterosexual	40	75000	1	1	once a month	more than 20 years	3	Mostly Fair	Mostly Fair	College Degree
42	male	straight/heterosexual	40	75000	1	1	once or twice a week	7	very satisfied	Unfair to Partner	Mostly Fair	Some College or A.A.
47	male	straight/heterosexual	70	35000	1	0	two or three times a month	19	3	Mostly Fair	Mostly Fair	HS or Less
36	male	straight/heterosexual	40	55000	0	1	three to four times a week	1	very satisfied	Mostly Fair	Mostly Fair	HS or Less
34	female	straight/heterosexual	60	35000	1	1	once or twice a week	16	6	Unfair to Me	Mostly Fair	College Degree
53	male	straight/heterosexual	0	137500	1	1	once or twice a week	more than 20 years	very satisfied	Mostly Fair	Mostly Fair	College Degree
36	male	straight/heterosexual	50	55000	1	1	five or more times a week	5	very satisfied	Unfair to Partner	Mostly Fair	Some College or A.A.
43	male	straight/heterosexual	40	85000	1	0	two or three times a month	12	very satisfied	Unfair to Partner	Mostly Fair	College Degree
42	male	straight/heterosexual	50	85000	1	1	once every few months	12	2	Unfair to Me	Mostly Fair	College Degree
26	female	straight/heterosexual	60	75000	1	0	once or twice a week	7	5	Mostly Fair	Mostly Fair	Graduate Degree
36	female	straight/heterosexual	50	65000	1	1	two or three times a month	9	neutral	Unfair to Me	Mostly Fair	College Degree
31	male	straight/heterosexual	40	35000	1	1	two or three times a month	7	5	Unfair to Me	Mostly Fair	College Degree
41	female	straight/heterosexual	40	65000	1	1	once or twice a week	18	neutral	Unfair to Me	Unfair to Me	Some College or A.A.
43	male	straight/heterosexual	60	85000	1	1	two or three times a month	19	5	Unfair to Partner	Mostly Fair	College Degree
29	female	straight/heterosexual	20		1	0	three to four times a week	3	very satisfied	Unfair to Me	Mostly Fair	College Degree
27	male	straight/heterosexual	40	75000	1	0	once or twice a week	less than a year	5	Unfair to Me	Mostly Fair	College Degree
34	male	straight/heterosexual	60	175000	1	1	three to four times a week	10	neutral	Mostly Fair	Mostly Fair	Graduate Degree
59	male	straight/heterosexual	40	85000	1	0	once a month	16	6	Unfair to Partner	Mostly Fair	Some College or A.A.
47	female	straight/heterosexual	60	25000	1	1	once a year	more than 20 years	very dissatisfied	Unfair to Partner	Mostly Fair	Graduate Degree
51	male	straight/heterosexual	40	55000	1	1	once or twice a week	19	very satisfied	Mostly Fair	Mostly Fair	Some College or A.A.
46	male	straight/heterosexual	40	65000	1	1	once or twice a week	4	very satisfied	Mostly Fair	Mostly Fair	College Degree
53	female	straight/heterosexual	40	45000	1	1	once a month	more than 20 years	very dissatisfied	Unfair to Me	Mostly Fair	Some College or A.A.
47	male	straight/heterosexual	40	112500	1	1	once or twice a week	9	6	Mostly Fair	Mostly Fair	Graduate Degree
38	male	straight/heterosexual	50	85000	1	1	two or three times a month	4	5	Mostly Fair	Mostly Fair	Some College or A.A.
28	female	straight/heterosexual	20	35000	1	1	three to four times a week	1	6	Mostly Fair	Mostly Fair	College Degree
43	female	straight/heterosexual	40	55000	0	1	more than once a day	1	very satisfied	Mostly Fair	Mostly Fair	College Degree
64	male	straight/heterosexual	20	85000	1	1	not at all or never had sex	more than 20 years	very dissatisfied	Unfair to Partner	Mostly Fair	College Degree
26	female	straight/heterosexual	40	85000	1	0	three to four times a week	6	very satisfied	Mostly Fair	Mostly Fair	Some College or A.A.
55	male	straight/heterosexual	40	85000	1	0	two or three times a month	16	6	Mostly Fair	Mostly Fair	Some College or A.A.
74	male	straight/heterosexual	0	35000	0	0	more than once a day	less than a year	very satisfied	Mostly Fair	Mostly Fair	College Degree
37	male	straight/heterosexual	50	45000	1	1	two or three times a month	9	6	Unfair to Me	Mostly Fair	College Degree
44	male	straight/heterosexual	40		1	1	once a month	16	5	Mostly Fair	Mostly Fair	Some College or A.A.
46	male	straight/heterosexual	50	137500	1	1	once or twice a week	17	2	Mostly Fair	Mostly Fair	College Degree
40	male	straight/heterosexual	40	112500	1	1	once or twice a week	13	5	Unfair to Me	Mostly Fair	College Degree
33	female	straight/heterosexual	0	2500	1	1	three to four times a week	16	6	Mostly Fair	Mostly Fair	Some College or A.A.
35	male	straight/heterosexual	40	95000	1	1	once a month	12	3	Unfair to Partner	Mostly Fair	Graduate Degree
30	male	straight/heterosexual	40	95000	1	0	three to four times a week	1	6	Mostly Fair	Mostly Fair	Graduate Degree
52	male	straight/heterosexual	40	75000	1	0	once or twice a week	1	6	Unfair to Partner	Unfair to Me	Some College or A.A.
51	male	straight/heterosexual	40	65000	1	1	two or three times a month	15	neutral	Unfair to Me	Mostly Fair	College Degree
48	male	straight/heterosexual	60	45000	1	1	three to four times a week	5	very satisfied	Mostly Fair	Unfair to Partner	Some College or A.A.
36	male	straight/heterosexual	50	65000	1	1	two or three times a month	10	neutral	Mostly Fair	Unfair to Me	College Degree
47	male	straight/heterosexual	40	65000	1	1	once every few months	more than 20 years	5	Mostly Fair	Mostly Fair	College Degree
35	female	straight/heterosexual	40	65000	1	0	three to four times a week	9	6	Unfair to Me	Mostly Fair	College Degree
34	female	straight/heterosexual	40	35000	1	1	once or twice a week	less than a year	6	Mostly Fair	Mostly Fair	Some College or A.A.
58	male	straight/heterosexual	60		1	1	once every few months	more than 20 years	3	Mostly Fair	Mostly Fair	College Degree
45	male	straight/heterosexual	50	137500	1	1	once or twice a week	13	3	Unfair to Me	Unfair to Me	College Degree
43	male	straight/heterosexual	50	45000	1	1	three to four times a week	10	5	Unfair to Partner	Mostly Fair	Graduate Degree
61	male	straight/heterosexual	50	137500	1	0	three to four times a week	3	very satisfied	Mostly Fair	Mostly Fair	College Degree
48	male	straight/heterosexual	50	95000	1	1	two or three times a month	6	2	Unfair to Me	Mostly Fair	Graduate Degree
62	male	straight/heterosexual	30	85000	1	0	once or twice a week	9	6	Mostly Fair	Mostly Fair	Graduate Degree
47	male	straight/heterosexual	50	175000	1	1	once or twice a week	19	6	Unfair to Partner	Mostly Fair	Graduate Degree
37	male	straight/heterosexual	40	45000	0	1	five or more times a week	1	6	Mostly Fair	Mostly Fair	HS or Less
55	male	straight/heterosexual	60	95000	1	1	two or three times a month	more than 20 years	very satisfied	Mostly Fair	Mostly Fair	Some College or A.A.
48	male	straight/heterosexual	40	75000	1	1	two or three times a month	more than 20 years	2	Unfair to Me	Unfair to Me	Some College or A.A.
46	male	straight/heterosexual	40	137500	1	0	once or twice a week	8	6	Unfair to Me	Mostly Fair	College Degree
60	male	straight/heterosexual	50	95000	1	1	two or three times a month	10	5	Unfair to Partner	Unfair to Me	Some College or A.A.
41	male	straight/heterosexual	40	65000	1	1	three to four times a week	4	very satisfied	Unfair to Partner	Mostly Fair	College Degree
56	male	straight/heterosexual	60	137500	1	0	not at all or never had sex	20	neutral	Mostly Fair	Mostly Fair	College Degree
35	female	straight/heterosexual	40	45000	0	0	once or twice a week	1	6	Unfair to Me	Mostly Fair	College Degree
33	male	straight/heterosexual	40	45000	1	1	two or three times a month	11	5	Mostly Fair	Mostly Fair	Graduate Degree
48	male	straight/heterosexual	20	95000	1	1	three to four times a week	15	very satisfied	Unfair to Partner	Mostly Fair	College Degree
53	male	straight/heterosexual	30	85000	1	1	once every few months	more than 20 years	3	Unfair to Partner	Mostly Fair	College Degree
43	male	straight/heterosexual	40	55000	1	1	three to four times a week	2	5	Mostly Fair	Mostly Fair	College Degree
67	female	straight/heterosexual	0	25000	1	0	once or twice a week	more than 20 years	2	Unfair to Me	Mostly Fair	HS or Less
54	female	straight/heterosexual	40	175000	1	1	two or three times a month	more than 20 years	2	Unfair to Me	Unfair to Me	College Degree
30	female	straight/heterosexual	40	65000	0	0	two or three times a month	1	6	Unfair to Partner	Mostly Fair	College Degree
52	male	straight/heterosexual	50	75000	1	1	five or more times a week	more than 20 years	very satisfied	Mostly Fair	Mostly Fair	Some College or A.A.
30	female	straight/heterosexual	40	25000	1	0	once or twice a week	6	6	Mostly Fair	Unfair to Partner	Some College or A.A.
42	male	straight/heterosexual	50	75000	1	1	two or three times a month	14	5	Unfair to Partner	Mostly Fair	College Degree
34	male	straight/heterosexual	50	112500	1	1	once or twice a week	13	very satisfied	Mostly Fair	Mostly Fair	Graduate Degree
26	female	straight/heterosexual	50	45000	0	0	once or twice a week	1	very satisfied	Mostly Fair	Mostly Fair	Graduate Degree
35	male	straight/heterosexual	40	25000	1	1	three to four times a week	4	very satisfied	Mostly Fair	Mostly Fair	Some College or A.A.
55	female	straight/heterosexual	40	25000	1	0	three to four times a week	14	2	Unfair to Me	Mostly Fair	Some College or A.A.
60	male	straight/heterosexual	40	65000	1	0	once or twice a week	3	very satisfied	Mostly Fair	Mostly Fair	College Degree
68	male	straight/heterosexual	60	35000	1	0	not at all or never had sex	more than 20 years	6	Unfair to Partner	Mostly Fair	Graduate Degree
50	male	straight/heterosexual	40	75000	1	1	two or three times a month	20	neutral	Unfair to Me	Mostly Fair	Some College or A.A.
30	female	straight/heterosexual	40	45000	1	0	five or more times a week	1	very satisfied	Unfair to Me	Mostly Fair	College Degree
42	male	straight/heterosexual	40	137500	1	1	once or twice a week	18	2	Mostly Fair	Mostly Fair	College Degree
36	male	straight/heterosexual	40	45000	1	1	three to four times a week	12	6	Unfair to Partner	Mostly Fair	Some College or A.A.
45	male	straight/heterosexual	50	112500	1	1	two or three times a month	8	6	Unfair to Partner	Mostly Fair	Graduate Degree
34	female	straight/heterosexual	40	65000	1	0	three to four times a week	9	very satisfied	Mostly Fair	Mostly Fair	College Degree
34	male	straight/heterosexual	40	85000	1	1	once or twice a week	6	6	Mostly Fair	Mostly Fair	Graduate Degree
25	female	straight/heterosexual	50	65000	1	0	once or twice a week	7	very satisfied	Mostly Fair	Mostly Fair	Graduate Degree
61	male	straight/heterosexual	40	137500	1	1	once or twice a week	7	very satisfied	Unfair to Partner	Mostly Fair	College Degree
51	female	straight/heterosexual	40	35000	1	0	not at all or never had sex	1	5	Mostly Fair	Mostly Fair	Some College or A.A.
27	female	straight/heterosexual	50	85000	1	0	once or twice a week	7	6	Unfair to Me	Mostly Fair	College Degree
52	male	straight/heterosexual	40	55000	1	0	once or twice a week	more than 20 years	very satisfied	Mostly Fair	Mostly Fair	College Degree
73	male	straight/heterosexual	0	112500	1	0	not at all or never had sex	more than 20 years	6	Unfair to Partner	Mostly Fair	Graduate Degree
43	male	straight/heterosexual	50	65000	1	1	once or twice a week	8	very satisfied	Unfair to Partner	Mostly Fair	Some College or A.A.
44	male	straight/heterosexual	50	137500	1	1	two or three times a month	5	very satisfied	Mostly Fair	Mostly Fair	Graduate Degree
28	female	straight/heterosexual	0	2500	1	1	five or more times a week	9	5	Unfair to Me	Mostly Fair	HS or Less
38	male	straight/heterosexual	50	112500	1	1	two or three times a month	7	very satisfied	Unfair to Partner	Mostly Fair	College Degree
35	female	straight/heterosexual	40	112500	1	0	once or twice a week	11	very satisfied	Mostly Fair	Mostly Fair	College Degree
41	male	straight/heterosexual	40	75000	1	1	once a month	15	6	Mostly Fair	Mostly Fair	College Degree
36	male	straight/heterosexual	40	85000	1	0	three to four times a week	2	very satisfied	Unfair to Partner	Mostly Fair	Graduate Degree
53	male	straight/heterosexual	30	250000	1	1	two or three times a month	2	6	Mostly Fair	Mostly Fair	Graduate Degree
51	male	straight/heterosexual	40	137500	1	1	two or three times a month	12	2	Unfair to Partner	Unfair to Me	Graduate Degree
26	female	straight/heterosexual	40	25000	1	1	five or more times a week	8	5	Unfair to Me	Mostly Fair	HS or Less
54	male	straight/heterosexual	50	65000	1	1	not at all or never had sex	more than 20 years	very dissatisfied	Unfair to Me	Unfair to Me	College Degree
40	female	straight/heterosexual	50	45000	1	1	once a month	more than 20 years	2	Unfair to Me	Unfair to Me	College Degree
67	male	straight/heterosexual	60	175000	1	0	once or twice a week	more than 20 years	5	Mostly Fair	Mostly Fair	Graduate Degree
35	female	straight/heterosexual	40	85000	0	0	three to four times a week	1	3	Unfair to Me	Mostly Fair	College Degree
36	male	straight/heterosexual	40	85000	1	1	once or twice a week	9	3	Mostly Fair	Mostly Fair	College Degree
30	male	straight/heterosexual	40	55000	1	1	once or twice a week	6	5	Unfair to Partner	Mostly Fair	College Degree
54	male	straight/heterosexual	60	55000	1	1	once or twice a week	17	very satisfied	Mostly Fair	Mostly Fair	College Degree
58	female	straight/heterosexual	40	65000	1	1	once or twice a week	3	very satisfied	Unfair to Me	Mostly Fair	Some College or A.A.
42	female	straight/heterosexual	40	55000	1	0	once every few months	15	neutral	Mostly Fair	Unfair to Partner	College Degree
39	male	straight/heterosexual	40	45000	1	1	once a month	12	5	Unfair to Partner	Mostly Fair	College Degree
33	female	straight/heterosexual	40	25000	1	1	once every few months	7	very dissatisfied	Unfair to Me	Mostly Fair	HS or Less
46	female	straight/heterosexual	40	65000	1	0	not at all or never had sex	10	very dissatisfied	Mostly Fair	Mostly Fair	Some College or A.A.
27	male	straight/heterosexual	40	55000	0	0	three to four times a week	1	6	Unfair to Me	Mostly Fair	College Degree
66	male	straight/heterosexual	40	137500	1	0	not at all or never had sex	more than 20 years	6	Mostly Fair	Mostly Fair	Some College or A.A.
50	male	straight/heterosexual	40	35000	1	1	two or three times a month	16	5	Mostly Fair	Mostly Fair	Some College or A.A.
43	female	straight/heterosexual	40	65000	1	1	once every few months	more than 20 years	3	Unfair to Me	Mostly Fair	College Degree
35	male	straight/heterosexual	60	250000	1	1	two or three times a month	9	6	Unfair to Partner	Mostly Fair	College Degree
58	male	straight/heterosexual	50	175000	1	1	two or three times a month	more than 20 years	neutral	Unfair to Partner	Mostly Fair	Graduate Degree
41	male	straight/heterosexual	50	55000	1	1	once or twice a week	6	very satisfied	Mostly Fair	Mostly Fair	College Degree
30	male	straight/heterosexual	50	35000	1	1	two or three times a month	7	5	Mostly Fair	Mostly Fair	Some College or A.A.
51	male	straight/heterosexual	60	137500	1	1	not at all or never had sex	more than 20 years	5	Mostly Fair	Unfair to Me	College Degree
58	male	straight/heterosexual	50	137500	1	1	once or twice a week	3	5	Mostly Fair	Mostly Fair	Graduate Degree
46	male	straight/heterosexual	60	112500	1	1	three to four times a week	3	6	Mostly Fair	Mostly Fair	College Degree
39	male	straight/heterosexual	50	112500	1	1	once or twice a week	5	6	Unfair to Partner	Mostly Fair	Graduate Degree
28	male	straight/heterosexual	40	45000	1	1	three to four times a week	7	very satisfied	Unfair to Partner	Unfair to Me	Some College or A.A.
32	male	straight/heterosexual	70	137500	1	0	two or three times a month	10	5	Mostly Fair	Mostly Fair	College Degree
33	female	straight/heterosexual	40	55000	1	0	once a month	8	3	Mostly Fair	Mostly Fair	College Degree
46	male	straight/heterosexual	40	175000	1	1	two or three times a month	more than 20 years	3	Mostly Fair	Mostly Fair	Some College or A.A.
51	female	straight/heterosexual	60	45000	1	1	not at all or never had sex	11	very dissatisfied	Mostly Fair	Unfair to Me	College Degree
50	male	straight/heterosexual	40	35000	1	1	three to four times a week	more than 20 years	very satisfied	Mostly Fair	Mostly Fair	Some College or A.A.
35	male	straight/heterosexual	40	175000	1	1	once or twice a week	14	neutral	Unfair to Partner	Mostly Fair	College Degree
49	female	straight/heterosexual	40	65000	1	0	once or twice a week	14	6	Mostly Fair	Unfair to Partner	Graduate Degree
48	male	straight/heterosexual	40	250000	1	1	once a month	more than 20 years	6	Mostly Fair	Mostly Fair	College Degree
57	male	straight/heterosexual	50	45000	1	1	once or twice a week	2	5	Mostly Fair	Mostly Fair	College Degree
39	male	straight/heterosexual	60	137500	1	1	two or three times a month	12	very satisfied	Unfair to Partner	Mostly Fair	College Degree
61	male	straight/heterosexual	0	55000	1	0	two or three times a month	more than 20 years	6	Mostly Fair	Mostly Fair	College Degree
40	male	straight/heterosexual	50	65000	1	1	three to four times a week	13	3	Unfair to Me	Unfair to Me	Some College or A.A.
53	female	straight/heterosexual	50	75000	1	1	once or twice a week	more than 20 years	3	Unfair to Me	Unfair to Me	Some College or A.A.
41	male	straight/heterosexual	40		1	1	two or three times a month	15	6	Mostly Fair	Mostly Fair	College Degree
27	female	straight/heterosexual	40	35000	0	0	once or twice a week	less than a year	very satisfied	Mostly Fair	Mostly Fair	College Degree
58	male	straight/heterosexual	50	112500	1	0	two or three times a month	more than 20 years	2	Mostly Fair	Mostly Fair	Some College or A.A.
59	female	straight/heterosexual	30	15000	1	0	once every few months	more than 20 years	2	Mostly Fair	Mostly Fair	Some College or A.A.
65	female	straight/heterosexual	40	112500	1	0	once or twice a week	more than 20 years	6	Mostly Fair	Mostly Fair	College Degree
[truncated: 8,237 more rows]
